# Supplementary material for: Per capita interactions and stress tolerance drive stress-induced changes in biodiversity effects on ecosystem functions
Source: Nat Commun. 2016 Aug 18;7:12486. doi: 10.1038/ncomms12486 (PMC4992148; doi:10.1038/ncomms12486)
Supplement: Supplementary Data 1 — Biovolume densities at day 7, 14, 21 and 28 of the experiment for 8 species of marine diatoms in 39 communities at three different atrazine concentrations [file ncomms12486-s2.txt]

composition	day	replicate	concentration (ppb)	8 (cells/ml)	10 (cells/ml)	17 (cells/ml)	18 (cells/ml)	E18 (cells/ml)	23 ( cells/ml)	31 (cells/ml)	32 (cells/ml)	NO3- (mg/l)	PO43- (mg/l)	Si (mg/l)	Atrazine (ppb)
8	0	1	0	6	0	0	0	0	0	0	0	NA	NA	NA	NA
8	0	2	0	6	0	0	0	0	0	0	0	NA	NA	NA	NA
8	0	3	0	12	0	0	0	0	0	0	0	NA	NA	NA	NA
8	0	1	25	6	0	0	0	0	0	0	0	NA	NA	NA	NA
8	0	2	25	6	0	0	0	0	0	0	0	NA	NA	NA	NA
8	0	3	25	12	0	0	0	0	0	0	0	NA	NA	NA	NA
8	0	1	250	12	0	0	0	0	0	0	0	NA	NA	NA	NA
8	0	2	250	23	0	0	0	0	0	0	0	NA	NA	NA	NA
8	0	3	250	6	0	0	0	0	0	0	0	NA	NA	NA	NA
31	0	1	0	0	0	0	0	0	0	615	0	NA	NA	NA	NA
31	0	2	0	0	0	0	0	0	0	496	0	NA	NA	NA	NA
31	0	3	0	0	0	0	0	0	0	349	0	NA	NA	NA	NA
31	0	1	25	0	0	0	0	0	0	386	0	NA	NA	NA	NA
31	0	2	25	0	0	0	0	0	0	505	0	NA	NA	NA	NA
31	0	3	25	0	0	0	0	0	0	367	0	NA	NA	NA	NA
31	0	1	250	0	0	0	0	0	0	312	0	NA	NA	NA	NA
31	0	2	250	0	0	0	0	0	0	468	0	NA	NA	NA	NA
31	0	3	250	0	0	0	0	0	0	431	0	NA	NA	NA	NA
18	0	1	0	0	0	0	28	0	0	0	0	NA	NA	NA	NA
18	0	2	0	0	0	0	37	0	0	0	0	NA	NA	NA	NA
18	0	3	0	0	0	0	56	0	0	0	0	NA	NA	NA	NA
18	0	1	25	0	0	0	28	0	0	0	0	NA	NA	NA	NA
18	0	2	25	0	0	0	46	0	0	0	0	NA	NA	NA	NA
18	0	3	25	0	0	0	138	0	0	0	0	NA	NA	NA	NA
18	0	1	250	0	0	0	10	0	0	0	0	NA	NA	NA	NA
18	0	2	250	0	0	0	37	0	0	0	0	NA	NA	NA	NA
18	0	3	250	0	0	0	19	0	0	0	0	NA	NA	NA	NA
23	0	1	0	0	0	0	0	0	1444	0	0	NA	NA	NA	NA
23	0	2	0	0	0	0	0	0	1926	0	0	NA	NA	NA	NA
23	0	3	0	0	0	0	0	0	2118	0	0	NA	NA	NA	NA
23	0	1	25	0	0	0	0	0	1128	0	0	NA	NA	NA	NA
23	0	2	25	0	0	0	0	0	1472	0	0	NA	NA	NA	NA
23	0	3	25	0	0	0	0	0	1486	0	0	NA	NA	NA	NA
23	0	1	250	0	0	0	0	0	1444	0	0	NA	NA	NA	NA
23	0	2	250	0	0	0	0	0	1486	0	0	NA	NA	NA	NA
23	0	3	250	0	0	0	0	0	1816	0	0	NA	NA	NA	NA
17	0	1	0	0	0	771	0	0	0	0	0	NA	NA	NA	NA
17	0	2	0	0	0	798	0	0	0	0	0	NA	NA	NA	NA
17	0	3	0	0	0	596	0	0	0	0	0	NA	NA	NA	NA
17	0	1	25	0	0	835	0	0	0	0	0	NA	NA	NA	NA
17	0	2	25	0	0	798	0	0	0	0	0	NA	NA	NA	NA
17	0	3	25	0	0	752	0	0	0	0	0	NA	NA	NA	NA
17	0	1	250	0	0	972	0	0	0	0	0	NA	NA	NA	NA
17	0	2	250	0	0	844	0	0	0	0	0	NA	NA	NA	NA
17	0	3	250	0	0	551	0	0	0	0	0	NA	NA	NA	NA
32	0	1	0	0	0	0	0	0	0	0	331	NA	NA	NA	NA
32	0	2	0	0	0	0	0	0	0	0	285	NA	NA	NA	NA
32	0	3	0	0	0	0	0	0	0	0	633	NA	NA	NA	NA
32	0	1	25	0	0	0	0	0	0	0	789	NA	NA	NA	NA
32	0	2	25	0	0	0	0	0	0	0	651	NA	NA	NA	NA
32	0	3	25	0	0	0	0	0	0	0	596	NA	NA	NA	NA
32	0	1	250	0	0	0	0	0	0	0	697	NA	NA	NA	NA
32	0	2	250	0	0	0	0	0	0	0	523	NA	NA	NA	NA
32	0	3	250	0	0	0	0	0	0	0	1101	NA	NA	NA	NA
10	0	1	0	0	294	0	0	0	0	0	0	NA	NA	NA	NA
10	0	2	0	0	257	0	0	0	0	0	0	NA	NA	NA	NA
10	0	3	0	0	285	0	0	0	0	0	0	NA	NA	NA	NA
10	0	1	25	0	184	0	0	0	0	0	0	NA	NA	NA	NA
10	0	2	25	0	340	0	0	0	0	0	0	NA	NA	NA	NA
10	0	3	25	0	551	0	0	0	0	0	0	NA	NA	NA	NA
10	0	1	250	0	276	0	0	0	0	0	0	NA	NA	NA	NA
10	0	2	250	0	257	0	0	0	0	0	0	NA	NA	NA	NA
10	0	3	250	0	129	0	0	0	0	0	0	NA	NA	NA	NA
E18	0	1	0	0	0	0	0	349	0	0	0	NA	NA	NA	NA
E18	0	2	0	0	0	0	0	312	0	0	0	NA	NA	NA	NA
E18	0	3	0	0	0	0	0	972	0	0	0	NA	NA	NA	NA
E18	0	1	25	0	0	0	0	514	0	0	0	NA	NA	NA	NA
E18	0	2	25	0	0	0	0	422	0	0	0	NA	NA	NA	NA
E18	0	3	25	0	0	0	0	541	0	0	0	NA	NA	NA	NA
E18	0	1	250	0	0	0	0	349	0	0	0	NA	NA	NA	NA
E18	0	2	250	0	0	0	0	312	0	0	0	NA	NA	NA	NA
E18	0	3	250	0	0	0	0	578	0	0	0	NA	NA	NA	NA
8/31	0	1	0	17	0	0	0	0	0	171	0	NA	NA	NA	NA
8/31	0	2	0	6	0	0	0	0	0	111	0	NA	NA	NA	NA
8/31	0	3	0	6	0	0	0	0	0	171	0	NA	NA	NA	NA
8/31	0	1	25	23	0	0	0	0	0	215	0	NA	NA	NA	NA
8/31	0	2	25	17	0	0	0	0	0	232	0	NA	NA	NA	NA
8/31	0	3	25	12	0	0	0	0	0	270	0	NA	NA	NA	NA
8/31	0	1	250	17	0	0	0	0	0	155	0	NA	NA	NA	NA
8/31	0	2	250	1	0	0	0	0	0	171	0	NA	NA	NA	NA
8/31	0	3	250	12	0	0	0	0	0	188	0	NA	NA	NA	NA
18/23	0	1	0	0	0	0	28	0	936	0	0	NA	NA	NA	NA
18/23	0	2	0	0	0	0	19	0	844	0	0	NA	NA	NA	NA
18/23	0	3	0	0	0	0	46	0	1119	0	0	NA	NA	NA	NA
18/23	0	1	25	0	0	0	19	0	908	0	0	NA	NA	NA	NA
18/23	0	2	25	0	0	0	10	0	1036	0	0	NA	NA	NA	NA
18/23	0	3	25	0	0	0	28	0	871	0	0	NA	NA	NA	NA
18/23	0	1	250	0	0	0	19	0	789	0	0	NA	NA	NA	NA
18/23	0	2	250	0	0	0	19	0	1000	0	0	NA	NA	NA	NA
18/23	0	3	250	0	0	0	28	0	1091	0	0	NA	NA	NA	NA
E18/23	0	1	0	0	0	0	0	147	945	0	0	NA	NA	NA	NA
E18/23	0	2	0	0	0	0	0	111	871	0	0	NA	NA	NA	NA
E18/23	0	3	0	0	0	0	0	92	899	0	0	NA	NA	NA	NA
E18/23	0	1	25	0	0	0	0	28	697	0	0	NA	NA	NA	NA
E18/23	0	2	25	0	0	0	0	120	431	0	0	NA	NA	NA	NA
E18/23	0	3	25	0	0	0	0	111	615	0	0	NA	NA	NA	NA
E18/23	0	1	250	0	0	0	0	211	596	0	0	NA	NA	NA	NA
E18/23	0	2	250	0	0	0	0	65	816	0	0	NA	NA	NA	NA
E18/23	0	3	250	0	0	0	0	193	395	0	0	NA	NA	NA	NA
31/32	0	1	0	0	0	0	0	0	0	276	642	NA	NA	NA	NA
31/32	0	2	0	0	0	0	0	0	0	92	688	NA	NA	NA	NA
31/32	0	3	0	0	0	0	0	0	0	193	734	NA	NA	NA	NA
31/32	0	1	25	0	0	0	0	0	0	367	954	NA	NA	NA	NA
31/32	0	2	25	0	0	0	0	0	0	386	789	NA	NA	NA	NA
31/32	0	3	25	0	0	0	0	0	0	303	551	NA	NA	NA	NA
31/32	0	1	250	0	0	0	0	0	0	193	386	NA	NA	NA	NA
31/32	0	2	250	0	0	0	0	0	0	239	386	NA	NA	NA	NA
31/32	0	3	250	0	0	0	0	0	0	294	303	NA	NA	NA	NA
17/32	0	1	0	0	0	606	0	0	0	0	578	NA	NA	NA	NA
17/32	0	2	0	0	0	606	0	0	0	0	262	NA	NA	NA	NA
17/32	0	3	0	0	0	922	0	0	0	0	647	NA	NA	NA	NA
17/32	0	1	25	0	0	564	0	0	0	0	234	NA	NA	NA	NA
17/32	0	2	25	0	0	867	0	0	0	0	468	NA	NA	NA	NA
17/32	0	3	25	0	0	936	0	0	0	0	399	NA	NA	NA	NA
17/32	0	1	250	0	0	509	0	0	0	0	482	NA	NA	NA	NA
17/32	0	2	250	0	0	894	0	0	0	0	331	NA	NA	NA	NA
17/32	0	3	250	0	0	1018	0	0	0	0	702	NA	NA	NA	NA
10/18	0	1	0	0	215	0	50	0	0	0	0	NA	NA	NA	NA
10/18	0	2	0	0	188	0	23	0	0	0	0	NA	NA	NA	NA
10/18	0	3	0	0	237	0	39	0	0	0	0	NA	NA	NA	NA
10/18	0	1	25	0	138	0	28	0	0	0	0	NA	NA	NA	NA
10/18	0	2	25	0	188	0	23	0	0	0	0	NA	NA	NA	NA
10/18	0	3	25	0	188	0	28	0	0	0	0	NA	NA	NA	NA
10/18	0	1	250	0	226	0	23	0	0	0	0	NA	NA	NA	NA
10/18	0	2	250	0	204	0	50	0	0	0	0	NA	NA	NA	NA
10/18	0	3	250	0	221	0	17	0	0	0	0	NA	NA	NA	NA
18/31	0	1	0	0	0	0	6	0	0	171	0	NA	NA	NA	NA
18/31	0	2	0	0	0	0	28	0	0	243	0	NA	NA	NA	NA
18/31	0	3	0	0	0	0	28	0	0	226	0	NA	NA	NA	NA
18/31	0	1	25	0	0	0	23	0	0	171	0	NA	NA	NA	NA
18/31	0	2	25	0	0	0	23	0	0	276	0	NA	NA	NA	NA
18/31	0	3	25	0	0	0	39	0	0	149	0	NA	NA	NA	NA
18/31	0	1	250	0	0	0	23	0	0	204	0	NA	NA	NA	NA
18/31	0	2	250	0	0	0	45	0	0	210	0	NA	NA	NA	NA
18/31	0	3	250	0	0	0	61	0	0	204	0	NA	NA	NA	NA
17/E18	0	1	0	0	0	1156	0	482	0	0	0	NA	NA	NA	NA
17/E18	0	2	0	0	0	1197	0	977	0	0	0	NA	NA	NA	NA
17/E18	0	3	0	0	0	1032	0	716	0	0	0	NA	NA	NA	NA
17/E18	0	1	25	0	0	949	0	551	0	0	0	NA	NA	NA	NA
17/E18	0	2	25	0	0	1156	0	729	0	0	0	NA	NA	NA	NA
17/E18	0	3	25	0	0	881	0	564	0	0	0	NA	NA	NA	NA
17/E18	0	1	250	0	0	688	0	152	0	0	0	NA	NA	NA	NA
17/E18	0	2	250	0	0	413	0	111	0	0	0	NA	NA	NA	NA
17/E18	0	3	250	0	0	647	0	152	0	0	0	NA	NA	NA	NA
8/17	0	1	0	14	0	750	0	0	0	0	0	NA	NA	NA	NA
8/17	0	2	0	21	0	489	0	0	0	0	0	NA	NA	NA	NA
8/17	0	3	0	7	0	516	0	0	0	0	0	NA	NA	NA	NA
8/17	0	1	25	21	0	777	0	0	0	0	0	NA	NA	NA	NA
8/17	0	2	25	28	0	571	0	0	0	0	0	NA	NA	NA	NA
8/17	0	3	25	7	0	434	0	0	0	0	0	NA	NA	NA	NA
8/17	0	1	250	21	0	392	0	0	0	0	0	NA	NA	NA	NA
8/17	0	2	250	7	0	544	0	0	0	0	0	NA	NA	NA	NA
8/17	0	3	250	21	0	743	0	0	0	0	0	NA	NA	NA	NA
10/E18	0	1	0	0	72	0	0	61	0	0	0	NA	NA	NA	NA
10/E18	0	2	0	0	188	0	0	78	0	0	0	NA	NA	NA	NA
10/E18	0	3	0	0	89	0	0	67	0	0	0	NA	NA	NA	NA
10/E18	0	1	25	0	83	0	0	94	0	0	0	NA	NA	NA	NA
10/E18	0	2	25	0	94	0	0	56	0	0	0	NA	NA	NA	NA
10/E18	0	3	25	0	111	0	0	56	0	0	0	NA	NA	NA	NA
10/E18	0	1	250	0	133	0	0	144	0	0	0	NA	NA	NA	NA
10/E18	0	2	250	0	94	0	0	105	0	0	0	NA	NA	NA	NA
10/E18	0	3	250	0	122	0	0	116	0	0	0	NA	NA	NA	NA
17	3	1	0	0	0	2228	0	0	0	0	0	NA	NA	NA	NA
17	3	2	0	0	0	2833	0	0	0	0	0	NA	NA	NA	NA
17	3	3	0	0	0	3246	0	0	0	0	0	NA	NA	NA	NA
17	3	1	25	0	0	3961	0	0	0	0	0	NA	NA	NA	NA
17	3	2	25	0	0	4539	0	0	0	0	0	NA	NA	NA	NA
17	3	3	25	0	0	4346	0	0	0	0	0	NA	NA	NA	NA
17	3	1	250	0	0	3122	0	0	0	0	0	NA	NA	NA	NA
17	3	2	250	0	0	3301	0	0	0	0	0	NA	NA	NA	NA
17	3	3	250	0	0	3342	0	0	0	0	0	NA	NA	NA	NA
E18	3	1	0	0	0	0	0	633	0	0	0	NA	NA	NA	NA
E18	3	2	0	0	0	0	0	771	0	0	0	NA	NA	NA	NA
E18	3	3	0	0	0	0	0	716	0	0	0	NA	NA	NA	NA
E18	3	1	25	0	0	0	0	633	0	0	0	NA	NA	NA	NA
E18	3	2	25	0	0	0	0	743	0	0	0	NA	NA	NA	NA
E18	3	3	25	0	0	0	0	936	0	0	0	NA	NA	NA	NA
E18	3	1	250	0	0	0	0	496	0	0	0	NA	NA	NA	NA
E18	3	2	250	0	0	0	0	468	0	0	0	NA	NA	NA	NA
E18	3	3	250	0	0	0	0	551	0	0	0	NA	NA	NA	NA
10	3	1	0	0	129	0	0	0	0	0	0	NA	NA	NA	NA
10	3	2	0	0	138	0	0	0	0	0	0	NA	NA	NA	NA
10	3	3	0	0	230	0	0	0	0	0	0	NA	NA	NA	NA
10	3	1	25	0	83	0	0	0	0	0	0	NA	NA	NA	NA
10	3	2	25	0	221	0	0	0	0	0	0	NA	NA	NA	NA
10	3	3	25	0	257	0	0	0	0	0	0	NA	NA	NA	NA
10	3	1	250	0	101	0	0	0	0	0	0	NA	NA	NA	NA
10	3	2	250	0	175	0	0	0	0	0	0	NA	NA	NA	NA
10	3	3	250	0	202	0	0	0	0	0	0	NA	NA	NA	NA
8	3	1	0	49	0	0	0	0	0	0	0	NA	NA	NA	NA
8	3	2	0	49	0	0	0	0	0	0	0	NA	NA	NA	NA
8	3	3	0	62	0	0	0	0	0	0	0	NA	NA	NA	NA
8	3	1	25	62	0	0	0	0	0	0	0	NA	NA	NA	NA
8	3	2	25	83	0	0	0	0	0	0	0	NA	NA	NA	NA
8	3	3	25	97	0	0	0	0	0	0	0	NA	NA	NA	NA
8	3	1	250	49	0	0	0	0	0	0	0	NA	NA	NA	NA
8	3	2	250	56	0	0	0	0	0	0	0	NA	NA	NA	NA
8	3	3	250	49	0	0	0	0	0	0	0	NA	NA	NA	NA
31	3	1	0	0	0	0	0	0	0	325	0	NA	NA	NA	NA
31	3	2	0	0	0	0	0	0	0	309	0	NA	NA	NA	NA
31	3	3	0	0	0	0	0	0	0	199	0	NA	NA	NA	NA
31	3	1	25	0	0	0	0	0	0	149	0	NA	NA	NA	NA
31	3	2	25	0	0	0	0	0	0	237	0	NA	NA	NA	NA
31	3	3	25	0	0	0	0	0	0	391	0	NA	NA	NA	NA
31	3	1	250	0	0	0	0	0	0	237	0	NA	NA	NA	NA
31	3	2	250	0	0	0	0	0	0	122	0	NA	NA	NA	NA
31	3	3	250	0	0	0	0	0	0	188	0	NA	NA	NA	NA
18	3	1	0	0	0	0	23	0	0	0	0	NA	NA	NA	NA
18	3	2	0	0	0	0	50	0	0	0	0	NA	NA	NA	NA
18	3	3	0	0	0	0	39	0	0	0	0	NA	NA	NA	NA
18	3	1	25	0	0	0	23	0	0	0	0	NA	NA	NA	NA
18	3	2	25	0	0	0	17	0	0	0	0	NA	NA	NA	NA
18	3	3	25	0	0	0	23	0	0	0	0	NA	NA	NA	NA
18	3	1	250	0	0	0	39	0	0	0	0	NA	NA	NA	NA
18	3	2	250	0	0	0	34	0	0	0	0	NA	NA	NA	NA
18	3	3	250	0	0	0	12	0	0	0	0	NA	NA	NA	NA
32	3	1	0	0	0	0	0	0	0	0	780	NA	NA	NA	NA
32	3	2	0	0	0	0	0	0	0	0	945	NA	NA	NA	NA
32	3	3	0	0	0	0	0	0	0	0	1202	NA	NA	NA	NA
32	3	1	25	0	0	0	0	0	0	0	716	NA	NA	NA	NA
32	3	2	25	0	0	0	0	0	0	0	752	NA	NA	NA	NA
32	3	3	25	0	0	0	0	0	0	0	780	NA	NA	NA	NA
32	3	1	250	0	0	0	0	0	0	0	780	NA	NA	NA	NA
32	3	2	250	0	0	0	0	0	0	0	606	NA	NA	NA	NA
32	3	3	250	0	0	0	0	0	0	0	761	NA	NA	NA	NA
23	3	1	0	0	0	0	0	0	0	3906	0	NA	NA	NA	NA
23	3	2	0	0	0	0	0	0	0	3384	0	NA	NA	NA	NA
23	3	3	0	0	0	0	0	0	0	2668	0	NA	NA	NA	NA
23	3	1	25	0	0	0	0	0	0	3659	0	NA	NA	NA	NA
23	3	2	25	0	0	0	0	0	0	3108	0	NA	NA	NA	NA
23	3	3	25	0	0	0	0	0	0	3906	0	NA	NA	NA	NA
23	3	1	250	0	0	0	0	0	0	2861	0	NA	NA	NA	NA
23	3	2	250	0	0	0	0	0	0	3191	0	NA	NA	NA	NA
23	3	3	250	0	0	0	0	0	0	2283	0	NA	NA	NA	NA
8/10/18/31	0	1	0	7	76	0	7	0	0	83	0	NA	NA	NA	NA
8/10/18/31	0	2	0	7	83	0	1	0	0	49	0	NA	NA	NA	NA
8/10/18/31	0	3	0	1	90	0	7	0	0	49	0	NA	NA	NA	NA
8/10/18/31	0	1	25	14	138	0	14	0	0	83	0	NA	NA	NA	NA
8/10/18/31	0	2	25	7	83	0	14	0	0	83	0	NA	NA	NA	NA
8/10/18/31	0	3	25	21	69	0	1	0	0	76	0	NA	NA	NA	NA
8/10/18/31	0	1	250	7	56	0	7	0	0	117	0	NA	NA	NA	NA
8/10/18/31	0	2	250	21	90	0	1	0	0	83	0	NA	NA	NA	NA
8/10/18/31	0	3	250	7	104	0	1	0	0	56	0	NA	NA	NA	NA
10/17/18/31	0	1	0	0	42	461	1	0	0	42	0	NA	NA	NA	NA
10/17/18/31	0	2	0	0	76	207	1	0	0	56	0	NA	NA	NA	NA
10/17/18/31	0	3	0	0	69	227	1	0	0	83	0	NA	NA	NA	NA
10/17/18/31	0	1	25	0	97	324	1	0	0	49	0	NA	NA	NA	NA
10/17/18/31	0	2	25	0	62	317	7	0	0	111	0	NA	NA	NA	NA
10/17/18/31	0	3	25	0	56	269	14	0	0	111	0	NA	NA	NA	NA
10/17/18/31	0	1	250	0	124	207	1	0	0	90	0	NA	NA	NA	NA
10/17/18/31	0	2	250	0	42	427	1	0	0	69	0	NA	NA	NA	NA
10/17/18/31	0	3	250	0	104	509	14	0	0	117	0	NA	NA	NA	NA
8/E18/23/32	0	1	0	1	0	0	0	42	1169	0	111	NA	NA	NA	NA
8/E18/23/32	0	2	0	1	0	0	0	42	1004	0	179	NA	NA	NA	NA
8/E18/23/32	0	3	0	1	0	0	0	111	1073	0	56	NA	NA	NA	NA
8/E18/23/32	0	1	25	14	0	0	0	28	922	0	276	NA	NA	NA	NA
8/E18/23/32	0	2	25	14	0	0	0	42	1087	0	124	NA	NA	NA	NA
8/E18/23/32	0	3	25	1	0	0	0	56	1857	0	207	NA	NA	NA	NA
8/E18/23/32	0	1	250	1	0	0	0	56	1046	0	152	NA	NA	NA	NA
8/E18/23/32	0	2	250	1	0	0	0	97	1114	0	193	NA	NA	NA	NA
8/E18/23/32	0	3	250	14	0	0	0	69	1321	0	193	NA	NA	NA	NA
8/17/E18/23	0	1	0	19	0	496	0	111	945	0	0	NA	NA	NA	NA
8/17/E18/23	0	2	0	10	0	569	0	166	1000	0	0	NA	NA	NA	NA
8/17/E18/23	0	3	0	28	0	578	0	147	1266	0	0	NA	NA	NA	NA
8/17/E18/23	0	1	25	1	0	477	0	111	1376	0	0	NA	NA	NA	NA
8/17/E18/23	0	2	25	10	0	184	0	156	1073	0	0	NA	NA	NA	NA
8/17/E18/23	0	3	25	28	0	211	0	56	853	0	0	NA	NA	NA	NA
8/17/E18/23	0	1	250	10	0	450	0	120	1119	0	0	NA	NA	NA	NA
8/17/E18/23	0	2	250	10	0	312	0	101	1027	0	0	NA	NA	NA	NA
8/17/E18/23	0	3	250	10	0	395	0	74	1000	0	0	NA	NA	NA	NA
17/E18/31/32	0	1	0	0	0	578	0	147	0	129	147	NA	NA	NA	NA
17/E18/31/32	0	2	0	0	0	477	0	156	0	129	28	NA	NA	NA	NA
17/E18/31/32	0	3	0	0	0	312	0	83	0	129	74	NA	NA	NA	NA
17/E18/31/32	0	1	25	0	0	661	0	193	0	56	147	NA	NA	NA	NA
17/E18/31/32	0	2	25	0	0	294	0	83	0	28	28	NA	NA	NA	NA
17/E18/31/32	0	3	25	0	0	560	0	83	0	83	92	NA	NA	NA	NA
17/E18/31/32	0	1	250	0	0	468	0	120	0	83	111	NA	NA	NA	NA
17/E18/31/32	0	2	250	0	0	642	0	46	0	83	111	NA	NA	NA	NA
17/E18/31/32	0	3	250	0	0	395	0	101	0	166	129	NA	NA	NA	NA
8/10/17/23	0	1	0	19	101	560	0	0	1238	0	0	NA	NA	NA	NA
8/10/17/23	0	2	0	1	101	441	0	0	1000	0	0	NA	NA	NA	NA
8/10/17/23	0	3	0	19	74	624	0	0	899	0	0	NA	NA	NA	NA
8/10/17/23	0	1	25	10	83	395	0	0	551	0	0	NA	NA	NA	NA
8/10/17/23	0	2	25	10	37	468	0	0	761	0	0	NA	NA	NA	NA
8/10/17/23	0	3	25	10	92	706	0	0	1293	0	0	NA	NA	NA	NA
8/10/17/23	0	1	250	10	101	633	0	0	1293	0	0	NA	NA	NA	NA
8/10/17/23	0	2	250	10	56	514	0	0	1302	0	0	NA	NA	NA	NA
8/10/17/23	0	3	250	28	92	734	0	0	1550	0	0	NA	NA	NA	NA
10/17/18/E18	0	1	0	0	56	670	358	166	0	0	0	NA	NA	NA	NA
10/17/18/E18	0	2	0	0	129	670	303	239	0	0	0	NA	NA	NA	NA
10/17/18/E18	0	3	0	0	101	386	468	193	0	0	0	NA	NA	NA	NA
10/17/18/E18	0	1	25	0	10	743	459	303	0	0	0	NA	NA	NA	NA
10/17/18/E18	0	2	25	0	46	844	230	120	0	0	0	NA	NA	NA	NA
10/17/18/E18	0	3	25	0	19	477	303	248	0	0	0	NA	NA	NA	NA
10/17/18/E18	0	1	250	0	65	615	138	175	0	0	0	NA	NA	NA	NA
10/17/18/E18	0	2	250	0	37	615	303	156	0	0	0	NA	NA	NA	NA
10/17/18/E18	0	3	250	0	19	551	441	459	0	0	0	NA	NA	NA	NA
10/18/E18/23	0	1	0	0	111	0	28	899	1889	0	0	NA	NA	NA	NA
10/18/E18/23	0	2	0	0	166	0	10	413	1816	0	0	NA	NA	NA	NA
10/18/E18/23	0	3	0	0	83	0	1	294	1632	0	0	NA	NA	NA	NA
10/18/E18/23	0	1	25	0	92	0	1	376	1825	0	0	NA	NA	NA	NA
10/18/E18/23	0	2	25	0	83	0	10	450	1944	0	0	NA	NA	NA	NA
10/18/E18/23	0	3	25	0	65	0	10	156	2164	0	0	NA	NA	NA	NA
10/18/E18/23	0	1	250	0	101	0	10	120	2338	0	0	NA	NA	NA	NA
10/18/E18/23	0	2	250	0	147	0	1	175	1559	0	0	NA	NA	NA	NA
10/18/E18/23	0	3	250	0	83	0	19	386	2091	0	0	NA	NA	NA	NA
17/18/E18/32	0	1	0	0	0	404	1	101	0	0	120	NA	NA	NA	NA
17/18/E18/32	0	2	0	0	0	376	10	56	0	0	101	NA	NA	NA	NA
17/18/E18/32	0	3	0	0	0	514	10	120	0	0	120	NA	NA	NA	NA
17/18/E18/32	0	1	25	0	0	551	10	193	0	0	92	NA	NA	NA	NA
17/18/E18/32	0	2	25	0	0	578	10	120	0	0	129	NA	NA	NA	NA
17/18/E18/32	0	3	25	0	0	752	19	303	0	0	175	NA	NA	NA	NA
17/18/E18/32	0	1	250	0	0	441	10	101	0	0	46	NA	NA	NA	NA
17/18/E18/32	0	2	250	0	0	138	1	83	0	0	83	NA	NA	NA	NA
17/18/E18/32	0	3	250	0	0	358	10	10	0	0	101	NA	NA	NA	NA
8/10/18/32	0	1	0	10	74	0	1	0	0	0	37	NA	NA	NA	NA
8/10/18/32	0	2	0	10	37	0	10	0	0	0	101	NA	NA	NA	NA
8/10/18/32	0	3	0	1	111	0	1	0	0	0	111	NA	NA	NA	NA
8/10/18/32	0	1	25	10	65	0	1	0	0	0	37	NA	NA	NA	NA
8/10/18/32	0	2	25	10	37	0	1	0	0	0	101	NA	NA	NA	NA
8/10/18/32	0	3	25	1	83	0	1	0	0	0	83	NA	NA	NA	NA
8/10/18/32	0	1	250	28	129	0	1	0	0	0	138	NA	NA	NA	NA
8/10/18/32	0	2	250	19	92	0	1	0	0	0	120	NA	NA	NA	NA
8/10/18/32	0	3	250	19	101	0	1	0	0	0	129	NA	NA	NA	NA
8/10/17/18/E18/31	0	1	0	7	76	317	1	56	0	35	0	NA	NA	NA	NA
8/10/17/18/E18/31	0	2	0	1	69	227	1	76	0	42	0	NA	NA	NA	NA
8/10/17/18/E18/31	0	3	0	7	131	289	1	83	0	49	0	NA	NA	NA	NA
8/10/17/18/E18/31	0	1	25	14	42	214	1	49	0	35	0	NA	NA	NA	NA
8/10/17/18/E18/31	0	2	25	1	83	276	1	56	0	28	0	NA	NA	NA	NA
8/10/17/18/E18/31	0	3	25	1	111	441	1	97	0	42	0	NA	NA	NA	NA
8/10/17/18/E18/31	0	1	250	7	97	289	1	104	0	42	0	NA	NA	NA	NA
8/10/17/18/E18/31	0	2	250	21	76	454	14	90	0	21	0	NA	NA	NA	NA
8/10/17/18/E18/31	0	3	250	1	69	214	21	111	0	42	0	NA	NA	NA	NA
8/10/18/E18/23/31	0	1	0	1	97	0	7	166	530	62	0	NA	NA	NA	NA
8/10/18/E18/23/31	0	2	0	1	83	0	1	69	447	21	0	NA	NA	NA	NA
8/10/18/E18/23/31	0	3	0	14	76	0	7	104	1018	69	0	NA	NA	NA	NA
8/10/18/E18/23/31	0	1	25	7	76	0	1	104	1011	49	0	NA	NA	NA	NA
8/10/18/E18/23/31	0	2	25	1	49	0	1	62	819	49	0	NA	NA	NA	NA
8/10/18/E18/23/31	0	3	25	1	14	0	1	69	791	28	0	NA	NA	NA	NA
8/10/18/E18/23/31	0	1	250	1	62	0	1	124	874	49	0	NA	NA	NA	NA
8/10/18/E18/23/31	0	2	250	7	83	0	7	131	812	42	0	NA	NA	NA	NA
8/10/18/E18/23/31	0	3	250	7	56	0	7	296	949	62	0	NA	NA	NA	NA
8/17/18/E18/23/31	0	1	0	14	0	324	7	200	626	1	0	NA	NA	NA	NA
8/17/18/E18/23/31	0	2	0	1	0	427	7	83	750	7	0	NA	NA	NA	NA
8/17/18/E18/23/31	0	3	0	7	0	331	7	104	420	1	0	NA	NA	NA	NA
8/17/18/E18/23/31	0	1	25	21	0	186	1	76	564	7	0	NA	NA	NA	NA
8/17/18/E18/23/31	0	2	25	7	0	145	7	97	819	7	0	NA	NA	NA	NA
8/17/18/E18/23/31	0	3	25	1	0	179	14	69	674	14	0	NA	NA	NA	NA
8/17/18/E18/23/31	0	1	250	14	0	392	1	172	626	1	0	NA	NA	NA	NA
8/17/18/E18/23/31	0	2	250	1	0	344	1	56	736	21	0	NA	NA	NA	NA
8/17/18/E18/23/31	0	3	250	14	0	331	1	90	826	7	0	NA	NA	NA	NA
8/10/17/E18/23/31	0	1	0	1	21	289	0	90	757	1	0	NA	NA	NA	NA
8/10/17/E18/23/31	0	2	0	14	35	358	0	131	1025	7	0	NA	NA	NA	NA
8/10/17/E18/23/31	0	3	0	7	111	331	0	166	1004	28	0	NA	NA	NA	NA
8/10/17/E18/23/31	0	1	25	21	76	214	0	49	496	1	0	NA	NA	NA	NA
8/10/17/E18/23/31	0	2	25	1	69	255	0	69	619	7	0	NA	NA	NA	NA
8/10/17/E18/23/31	0	3	25	14	42	372	0	97	922	7	0	NA	NA	NA	NA
8/10/17/E18/23/31	0	1	250	7	42	248	0	35	606	7	0	NA	NA	NA	NA
8/10/17/E18/23/31	0	2	250	1	56	207	0	97	56	14	0	NA	NA	NA	NA
8/10/17/E18/23/31	0	3	250	1	28	234	0	117	461	7	0	NA	NA	NA	NA
8/10/17/E18/23/32	0	1	0	7	62	276	0	62	736	0	35	NA	NA	NA	NA
8/10/17/E18/23/32	0	2	0	1	42	269	0	49	379	0	28	NA	NA	NA	NA
8/10/17/E18/23/32	0	3	0	1	49	406	0	56	427	0	42	NA	NA	NA	NA
8/10/17/E18/23/32	0	1	25	7	21	303	0	56	502	0	35	NA	NA	NA	NA
8/10/17/E18/23/32	0	2	25	1	28	282	0	76	626	0	62	NA	NA	NA	NA
8/10/17/E18/23/32	0	3	25	7	49	214	0	69	516	0	56	NA	NA	NA	NA
8/10/17/E18/23/32	0	1	250	1	35	248	0	21	248	0	35	NA	NA	NA	NA
8/10/17/E18/23/32	0	2	250	14	42	214	0	35	709	0	35	NA	NA	NA	NA
8/10/17/E18/23/32	0	3	250	7	7	241	0	7	289	0	56	NA	NA	NA	NA
10/17/E18/23/31/32	0	1	0	0	42	262	0	35	386	49	7	NA	NA	NA	NA
10/17/E18/23/31/32	0	2	0	0	21	392	0	42	729	28	42	NA	NA	NA	NA
10/17/E18/23/31/32	0	3	0	0	28	289	0	76	736	28	83	NA	NA	NA	NA
10/17/E18/23/31/32	0	1	25	0	49	399	0	49	544	14	21	NA	NA	NA	NA
10/17/E18/23/31/32	0	2	25	0	7	351	0	49	482	1	14	NA	NA	NA	NA
10/17/E18/23/31/32	0	3	25	0	49	406	0	49	571	35	35	NA	NA	NA	NA
10/17/E18/23/31/32	0	1	250	0	7	289	0	69	564	42	35	NA	NA	NA	NA
10/17/E18/23/31/32	0	2	250	0	49	537	0	28	344	21	7	NA	NA	NA	NA
10/17/E18/23/31/32	0	3	250	0	42	406	0	56	647	49	21	NA	NA	NA	NA
8/17/18/E18/23/32	0	1	0	7	0	276	1	49	530	0	35	NA	NA	NA	NA
8/17/18/E18/23/32	0	2	0	1	0	276	1	62	372	0	21	NA	NA	NA	NA
8/17/18/E18/23/32	0	3	0	1	0	262	1	69	544	0	62	NA	NA	NA	NA
8/17/18/E18/23/32	0	1	25	1	0	337	1	35	468	0	42	NA	NA	NA	NA
8/17/18/E18/23/32	0	2	25	21	0	172	1	56	798	0	56	NA	NA	NA	NA
8/17/18/E18/23/32	0	3	25	14	0	193	1	62	674	0	69	NA	NA	NA	NA
8/17/18/E18/23/32	0	1	250	1	0	406	1	56	709	0	69	NA	NA	NA	NA
8/17/18/E18/23/32	0	2	250	14	0	124	1	14	537	0	35	NA	NA	NA	NA
8/17/18/E18/23/32	0	3	250	7	0	111	1	90	523	0	35	NA	NA	NA	NA
10/17/18/E18/23/31	0	1	0	0	49	551	1	69	454	21	0	NA	NA	NA	NA
10/17/18/E18/23/31	0	2	0	0	35	303	14	49	812	1	0	NA	NA	NA	NA
10/17/18/E18/23/31	0	3	0	0	21	399	7	62	736	28	0	NA	NA	NA	NA
10/17/18/E18/23/31	0	1	25	0	14	475	14	21	564	21	0	NA	NA	NA	NA
10/17/18/E18/23/31	0	2	25	0	42	310	1	14	537	7	0	NA	NA	NA	NA
10/17/18/E18/23/31	0	3	25	0	28	152	1	49	447	28	0	NA	NA	NA	NA
10/17/18/E18/23/31	0	1	250	0	7	468	1	42	502	7	0	NA	NA	NA	NA
10/17/18/E18/23/31	0	2	250	0	28	172	7	69	76	7	0	NA	NA	NA	NA
10/17/18/E18/23/31	0	3	250	0	42	269	1	62	489	35	0	NA	NA	NA	NA
10/18/E18/23/31/32	0	1	0	0	21	0	1	42	599	28	21	NA	NA	NA	NA
10/18/E18/23/31/32	0	2	0	0	42	0	1	7	399	1	7	NA	NA	NA	NA
10/18/E18/23/31/32	0	3	0	0	28	0	1	35	571	7	7	NA	NA	NA	NA
10/18/E18/23/31/32	0	1	25	0	7	0	1	69	633	7	21	NA	NA	NA	NA
10/18/E18/23/31/32	0	2	25	0	14	0	1	35	585	28	42	NA	NA	NA	NA
10/18/E18/23/31/32	0	3	25	0	28	0	1	104	695	21	14	NA	NA	NA	NA
10/18/E18/23/31/32	0	1	250	0	28	0	1	83	702	21	21	NA	NA	NA	NA
10/18/E18/23/31/32	0	2	250	0	7	0	1	62	612	14	14	NA	NA	NA	NA
10/18/E18/23/31/32	0	3	250	0	21	0	1	28	647	14	7	NA	NA	NA	NA
17/18/E18/23/31/32	0	1	0	0	0	461	1	69	647	49	49	NA	NA	NA	NA
17/18/E18/23/31/32	0	2	0	0	0	551	7	62	420	14	28	NA	NA	NA	NA
17/18/E18/23/31/32	0	3	0	0	0	372	7	62	633	21	28	NA	NA	NA	NA
17/18/E18/23/31/32	0	1	25	0	0	372	1	21	867	21	7	NA	NA	NA	NA
17/18/E18/23/31/32	0	2	25	0	0	489	1	62	640	7	21	NA	NA	NA	NA
17/18/E18/23/31/32	0	3	25	0	0	145	1	49	358	21	35	NA	NA	NA	NA
17/18/E18/23/31/32	0	1	250	0	0	592	1	28	592	7	28	NA	NA	NA	NA
17/18/E18/23/31/32	0	2	250	0	0	427	7	42	805	42	35	NA	NA	NA	NA
17/18/E18/23/31/32	0	3	250	0	0	585	1	14	750	14	14	NA	NA	NA	NA
8/10/17/18/E18/23/31/32	0	1	0	7	49	344	1	83	736	28	35	NA	NA	NA	NA
8/10/17/18/E18/23/31/32	0	2	0	7	56	331	1	28	406	28	42	NA	NA	NA	NA
8/10/17/18/E18/23/31/32	0	3	0	1	28	296	1	49	585	21	28	NA	NA	NA	NA
8/10/17/18/E18/23/31/32	0	1	25	1	21	468	1	21	640	1	14	NA	NA	NA	NA
8/10/17/18/E18/23/31/32	0	2	25	1	42	207	1	21	537	28	21	NA	NA	NA	NA
8/10/17/18/E18/23/31/32	0	3	25	1	35	530	1	56	619	14	21	NA	NA	NA	NA
8/10/17/18/E18/23/31/32	0	1	250	1	14	159	1	7	296	21	7	NA	NA	NA	NA
8/10/17/18/E18/23/31/32	0	2	250	1	21	193	1	35	551	14	14	NA	NA	NA	NA
8/10/17/18/E18/23/31/32	0	3	250	1	14	310	7	49	709	1	14	NA	NA	NA	NA
23	9	1	0	0	0	0	0	0	8032	0	0	NA	NA	NA	NA
23	9	2	0	0	0	0	0	0	6299	0	0	NA	NA	NA	NA
23	9	3	0	0	0	0	0	0	10397	0	0	NA	NA	NA	NA
23	9	1	25	0	0	0	0	0	7784	0	0	NA	NA	NA	NA
23	9	2	25	0	0	0	0	0	10452	0	0	NA	NA	NA	NA
23	9	3	25	0	0	0	0	0	11525	0	0	NA	NA	NA	NA
23	9	1	250	0	0	0	0	0	3273	0	0	NA	NA	NA	NA
23	9	2	250	0	0	0	0	0	3686	0	0	NA	NA	NA	NA
23	9	3	250	0	0	0	0	0	3686	0	0	NA	NA	NA	NA
32	9	1	0	0	0	0	0	0	0	0	11662	NA	NA	NA	NA
32	9	2	0	0	0	0	0	0	0	0	10892	NA	NA	NA	NA
32	9	3	0	0	0	0	0	0	0	0	14743	NA	NA	NA	NA
32	9	1	25	0	0	0	0	0	0	0	21234	NA	NA	NA	NA
32	9	2	25	0	0	0	0	0	0	0	12212	NA	NA	NA	NA
32	9	3	25	0	0	0	0	0	0	0	10012	NA	NA	NA	NA
32	9	1	250	0	0	0	0	0	0	0	468	NA	NA	NA	NA
32	9	2	250	0	0	0	0	0	0	0	606	NA	NA	NA	NA
32	9	3	250	0	0	0	0	0	0	0	963	NA	NA	NA	NA
31	9	1	0	0	0	0	0	0	0	2201	0	NA	NA	NA	NA
31	9	2	0	0	0	0	0	0	0	2902	0	NA	NA	NA	NA
31	9	3	0	0	0	0	0	0	0	2517	0	NA	NA	NA	NA
31	9	1	25	0	0	0	0	0	0	2847	0	NA	NA	NA	NA
31	9	2	25	0	0	0	0	0	0	3067	0	NA	NA	NA	NA
31	9	3	25	0	0	0	0	0	0	3521	0	NA	NA	NA	NA
31	9	1	250	0	0	0	0	0	0	523	0	NA	NA	NA	NA
31	9	2	250	0	0	0	0	0	0	688	0	NA	NA	NA	NA
31	9	3	250	0	0	0	0	0	0	784	0	NA	NA	NA	NA
17	9	1	0	0	0	31286	0	0	0	0	0	NA	NA	NA	NA
17	9	2	0	0	0	42460	0	0	0	0	0	NA	NA	NA	NA
17	9	3	0	0	0	31458	0	0	0	0	0	NA	NA	NA	NA
17	9	1	25	0	0	19425	0	0	0	0	0	NA	NA	NA	NA
17	9	2	25	0	0	17362	0	0	0	0	0	NA	NA	NA	NA
17	9	3	25	0	0	17534	0	0	0	0	0	NA	NA	NA	NA
17	9	1	250	0	0	6189	0	0	0	0	0	NA	NA	NA	NA
17	9	2	250	0	0	7048	0	0	0	0	0	NA	NA	NA	NA
17	9	3	250	0	0	6705	0	0	0	0	0	NA	NA	NA	NA
10	9	1	0	0	1312	0	0	0	0	0	0	NA	NA	NA	NA
10	9	2	0	0	1788	0	0	0	0	0	0	NA	NA	NA	NA
10	9	3	0	0	1752	0	0	0	0	0	0	NA	NA	NA	NA
10	9	1	25	0	1953	0	0	0	0	0	0	NA	NA	NA	NA
10	9	2	25	0	1825	0	0	0	0	0	0	NA	NA	NA	NA
10	9	3	25	0	1788	0	0	0	0	0	0	NA	NA	NA	NA
10	9	1	250	0	46	0	0	0	0	0	0	NA	NA	NA	NA
10	9	2	250	0	28	0	0	0	0	0	0	NA	NA	NA	NA
10	9	3	250	0	37	0	0	0	0	0	0	NA	NA	NA	NA
18	9	1	0	0	0	0	166	0	0	0	0	NA	NA	NA	NA
18	9	2	0	0	0	0	166	0	0	0	0	NA	NA	NA	NA
18	9	3	0	0	0	0	270	0	0	0	0	NA	NA	NA	NA
18	9	1	25	0	0	0	67	0	0	0	0	NA	NA	NA	NA
18	9	2	25	0	0	0	144	0	0	0	0	NA	NA	NA	NA
18	9	3	25	0	0	0	138	0	0	0	0	NA	NA	NA	NA
18	9	1	250	0	0	0	56	0	0	0	0	NA	NA	NA	NA
18	9	2	250	0	0	0	67	0	0	0	0	NA	NA	NA	NA
18	9	3	250	0	0	0	28	0	0	0	0	NA	NA	NA	NA
E18	9	1	0	0	0	0	0	716	0	0	0	NA	NA	NA	NA
E18	9	2	0	0	0	0	0	908	0	0	0	NA	NA	NA	NA
E18	9	3	0	0	0	0	0	826	0	0	0	NA	NA	NA	NA
E18	9	1	25	0	0	0	0	541	0	0	0	NA	NA	NA	NA
E18	9	2	25	0	0	0	0	541	0	0	0	NA	NA	NA	NA
E18	9	3	25	0	0	0	0	624	0	0	0	NA	NA	NA	NA
E18	9	1	250	0	0	0	0	422	0	0	0	NA	NA	NA	NA
E18	9	2	250	0	0	0	0	441	0	0	0	NA	NA	NA	NA
E18	9	3	250	0	0	0	0	349	0	0	0	NA	NA	NA	NA
32	28	1	0	0	0	0	0	0	0	0	46345	35.18	1.6815	13.9	NA
32	28	2	0	0	0	0	0	0	0	0	47445	NA	NA	NA	NA
32	28	3	0	0	0	0	0	0	0	0	50333	NA	NA	NA	NA
32	28	1	25	0	0	0	0	0	0	0	47308	28.02	2.2825	13.71	25
32	28	2	25	0	0	0	0	0	0	0	45382	NA	NA	NA	NA
32	28	3	25	0	0	0	0	0	0	0	49920	NA	NA	NA	NA
32	28	1	250	0	0	0	0	0	0	0	99	46.6	2.2264	13.11	162
32	28	2	250	0	0	0	0	0	0	0	154	NA	NA	NA	NA
32	28	3	250	0	0	0	0	0	0	0	95	NA	NA	NA	NA
31	28	1	0	0	0	0	0	0	0	54149	0	18.62	0.1096	9.96	NA
31	28	2	0	0	0	0	0	0	0	48305	0	NA	NA	NA	NA
31	28	3	0	0	0	0	0	0	0	47445	0	NA	NA	NA	NA
31	28	1	25	0	0	0	0	0	0	36959	0	14.49	0.1273	9.55	23
31	28	2	25	0	0	0	0	0	0	42460	0	NA	NA	NA	NA
31	28	3	25	0	0	0	0	0	0	41944	0	NA	NA	NA	NA
31	28	1	250	0	0	0	0	0	0	1032	0	46.6	12.97	2.6662	210
31	28	2	250	0	0	0	0	0	0	2235	0	NA	NA	NA	NA
31	28	3	250	0	0	0	0	0	0	1032	0	NA	NA	NA	NA
18	28	1	0	0	0	0	10177	0	0	0	0	6.32	0.0649	0	NA
18	28	2	0	0	0	0	8637	0	0	0	0	NA	NA	NA	NA
18	28	3	0	0	0	0	8747	0	0	0	0	NA	NA	NA	NA
18	28	1	25	0	0	0	9297	0	0	0	0	5.63	0.0819	0.03	29
18	28	2	25	0	0	0	6987	0	0	0	0	NA	NA	NA	NA
18	28	3	25	0	0	0	7317	0	0	0	0	NA	NA	NA	NA
18	28	1	250	0	0	0	7	0	0	0	0	49.35	2.6303	13.1	153
18	28	2	250	0	0	0	7	0	0	0	0	NA	NA	NA	NA
18	28	3	250	0	0	0	14	0	0	0	0	NA	NA	NA	NA
23	28	1	0	0	0	0	0	0	110017	0	0	26.88	0.7932	0.03	NA
23	28	2	0	0	0	0	0	0	108298	0	0	NA	NA	NA	NA
23	28	3	0	0	0	0	0	0	110877	0	0	NA	NA	NA	NA
23	28	1	25	0	0	0	0	0	103141	0	0	27.69	0.7358	0.07	23
23	28	2	25	0	0	0	0	0	107439	0	0	NA	NA	NA	NA
23	28	3	25	0	0	0	0	0	101422	0	0	NA	NA	NA	NA
23	28	1	250	0	0	0	0	0	14798	0	0	50.73	2.6303	12.2	177
23	28	2	250	0	0	0	0	0	14688	0	0	NA	NA	NA	NA
23	28	3	250	0	0	0	0	0	16668	0	0	NA	NA	NA	NA
E18	28	1	0	0	0	0	0	1348	0	0	0	50.2	2.9667	13.06	NA
E18	28	2	0	0	0	0	0	1623	0	0	0	NA	NA	NA	NA
E18	28	3	0	0	0	0	0	1706	0	0	0	NA	NA	NA	NA
E18	28	1	25	0	0	0	0	1568	0	0	0	49.15	2.36	12.9	23
E18	28	2	25	0	0	0	0	1788	0	0	0	NA	NA	NA	NA
E18	28	3	25	0	0	0	0	1293	0	0	0	NA	NA	NA	NA
E18	28	1	250	0	0	0	0	1541	0	0	0	48.34	2.6788	12.93	152
E18	28	2	250	0	0	0	0	1596	0	0	0	NA	NA	NA	NA
E18	28	3	250	0	0	0	0	1596	0	0	0	NA	NA	NA	NA
17	28	1	0	0	0	73987	0	0	0	0	0	29.51	1.3041	0.34	NA
17	28	2	0	0	0	71786	0	0	0	0	0	NA	NA	NA	NA
17	28	3	0	0	0	42357	0	0	0	0	0	NA	NA	NA	NA
17	28	1	25	0	0	47033	0	0	0	0	0	NA	NA	NA	22
17	28	2	25	0	0	69999	0	0	0	0	0	NA	NA	NA	NA
17	28	3	25	0	0	79350	0	0	0	0	0	NA	NA	NA	NA
17	28	1	250	0	0	54459	0	0	0	0	0	37	1.4849	0.07	236
17	28	2	250	0	0	53221	0	0	0	0	0	NA	NA	NA	NA
17	28	3	250	0	0	44970	0	0	0	0	0	NA	NA	NA	NA
10	28	1	0	0	33556	0	0	0	0	0	0	20.36	0.235	1.93	NA
10	28	2	0	0	30530	0	0	0	0	0	0	NA	NA	NA	NA
10	28	3	0	0	33831	0	0	0	0	0	0	NA	NA	NA	NA
10	28	1	25	0	35206	0	0	0	0	0	0	17.77	0.1985	2.63	33
10	28	2	25	0	37819	0	0	0	0	0	0	NA	NA	NA	NA
10	28	3	25	0	29155	0	0	0	0	0	0	NA	NA	NA	NA
10	28	1	250	0	78	0	0	0	0	0	0	46.19	2.1307	12.94	159
10	28	2	250	0	74	0	0	0	0	0	0	NA	NA	NA	NA
10	28	3	250	0	74	0	0	0	0	0	0	NA	NA	NA	NA
8	28	1	0	2696	0	0	0	0	0	0	0	41.62	0.1443	0	NA
8	28	2	0	2256	0	0	0	0	0	0	0	NA	NA	NA	NA
8	28	3	0	2366	0	0	0	0	0	0	0	NA	NA	NA	NA
8	28	1	25	2118	0	0	0	0	0	0	0	0.821	1.1529	0	23
8	28	2	25	2531	0	0	0	0	0	0	0	NA	NA	NA	NA
8	28	3	25	2476	0	0	0	0	0	0	0	NA	NA	NA	NA
8	28	1	250	826	0	0	0	0	0	0	0	50.2	1.8302	0.12	177
8	28	2	250	743	0	0	0	0	0	0	0	NA	NA	NA	NA
8	28	3	250	771	0	0	0	0	0	0	0	NA	NA	NA	NA
8/17	28	1	0	516	0	19483	0	0	0	0	0	33.81	3.196	6.16	NA
8/17	28	2	0	402	0	19884	0	0	0	0	0	NA	NA	NA	NA
8/17	28	3	0	574	0	24525	0	0	0	0	0	NA	NA	NA	NA
8/17	28	1	25	688	0	26244	0	0	0	0	0	32.55	2.5975	5.22	16
8/17	28	2	25	745	0	24582	0	0	0	0	0	NA	NA	NA	NA
8/17	28	3	25	803	0	39423	0	0	0	0	0	NA	NA	NA	NA
8/17	28	1	250	172	0	9340	0	0	0	0	0	33.44	1.563	0.06	149
8/17	28	2	250	459	0	7679	0	0	0	0	0	NA	NA	NA	NA
8/17	28	3	250	172	0	7278	0	0	0	0	0	NA	NA	NA	NA
10/18	28	1	0	0	6877	0	17163	0	0	0	0	7.61	0.1827	0.14	NA
10/18	28	2	0	0	5996	0	16888	0	0	0	0	NA	NA	NA	NA
10/18	28	3	0	0	5831	0	15953	0	0	0	0	NA	NA	NA	NA
10/18	28	1	25	0	17273	0	17383	0	0	0	0	4.53	0.1355	0.14	15
10/18	28	2	25	0	17548	0	18923	0	0	0	0	NA	NA	NA	NA
10/18	28	3	25	0	13533	0	15018	0	0	0	0	NA	NA	NA	NA
10/18	28	1	250	0	1	0	7	0	0	0	0	46.44	2.7537	12.77	159
10/18	28	2	250	0	1	0	7	0	0	0	0	NA	NA	NA	NA
10/18	28	3	250	0	1	0	7	0	0	0	0	NA	NA	NA	NA
31/32	28	1	0	0	0	0	0	0	0	1	100391	13.2	0.6798	13.59	NA
31/32	28	2	0	0	0	0	0	0	0	1	108814	NA	NA	NA	NA
31/32	28	3	0	0	0	0	0	0	0	1	88014	NA	NA	NA	NA
31/32	28	1	25	0	0	0	0	0	0	344	75121	31.26	0.3698	12.63	18
31/32	28	2	25	0	0	0	0	0	0	344	92999	NA	NA	NA	NA
31/32	28	3	25	0	0	0	0	0	0	172	94202	NA	NA	NA	NA
31/32	28	1	250	0	0	0	0	0	0	2558	1	0.6968	35.47	11.08	154
31/32	28	2	250	0	0	0	0	0	0	2393	1	NA	NA	NA	NA
31/32	28	3	250	0	0	0	0	0	0	2338	1	NA	NA	NA	NA
8/31	28	1	0	1513	0	0	0	0	0	56	0	38.22	0.6275	0.06	NA
8/31	28	2	0	1568	0	0	0	0	0	28	0	NA	NA	NA	NA
8/31	28	3	0	1733	0	0	0	0	0	1	0	NA	NA	NA	NA
8/31	28	1	25	908	0	0	0	0	0	798	0	34.05	0.1978	0.09	16
8/31	28	2	25	881	0	0	0	0	0	2668	0	NA	NA	NA	NA
8/31	28	3	25	1073	0	0	0	0	0	3576	0	NA	NA	NA	NA
8/31	28	1	250	1073	0	0	0	0	0	1073	0	37.41	0.0385	0.11	154
8/31	28	2	250	661	0	0	0	0	0	908	0	NA	NA	NA	NA
8/31	28	3	250	881	0	0	0	0	0	28	0	NA	NA	NA	NA
18/31	28	1	0	0	0	0	9902	0	0	1	0	3.4	0.1084	0.05	NA
18/31	28	2	0	0	0	0	8747	0	0	1	0	NA	NA	NA	NA
18/31	28	3	0	0	0	0	7427	0	0	1	0	NA	NA	NA	NA
18/31	28	1	25	0	0	0	8967	0	0	1	0	9.72	0.1008	0.06	37
18/31	28	2	25	0	0	0	9132	0	0	56	0	NA	NA	NA	NA
18/31	28	3	25	0	0	0	8527	0	0	56	0	NA	NA	NA	NA
18/31	28	1	250	0	0	0	7	0	0	8747	0	44.66	2.2838	12.34	161
18/31	28	2	250	0	0	0	7	0	0	4456	0	NA	NA	NA	NA
18/31	28	3	250	0	0	0	7	0	0	6051	0	NA	NA	NA	NA
17/E18	28	1	0	0	0	5941	0	551	0	0	0	20.24	0.1789	0.11	NA
17/E18	28	2	0	0	0	6684	0	853	0	0	0	NA	NA	NA	NA
17/E18	28	3	0	0	0	6354	0	633	0	0	0	NA	NA	NA	NA
17/E18	28	1	25	0	0	8802	0	716	0	0	0	25.95	0.3622	0.11	22
17/E18	28	2	25	0	0	10287	0	688	0	0	0	NA	NA	NA	NA
17/E18	28	3	25	0	0	8527	0	936	0	0	0	NA	NA	NA	NA
17/E18	28	1	250	0	0	6189	0	111	0	0	0	36.72	1.2701	0.17	132
17/E18	28	2	250	0	0	3769	0	56	0	0	0	NA	NA	NA	NA
17/E18	28	3	250	0	0	5061	0	28	0	0	0	NA	NA	NA	NA
E18/23	28	1	0	0	0	0	0	2017	31355	0	0	28.7	0.8757	0.13	NA
E18/23	28	2	0	0	0	0	0	642	38873	0	0	NA	NA	NA	NA
E18/23	28	3	0	0	0	0	0	551	38598	0	0	NA	NA	NA	NA
E18/23	28	1	25	0	0	0	0	1559	35573	0	0	34.21	1.1088	0.06	27
E18/23	28	2	25	0	0	0	0	184	33189	0	0	NA	NA	NA	NA
E18/23	28	3	25	0	0	0	0	551	35114	0	0	NA	NA	NA	NA
E18/23	28	1	250	0	0	0	0	441	4456	0	0	41.7	1.948	6.91	148
E18/23	28	2	250	0	0	0	0	496	6354	0	0	NA	NA	NA	NA
E18/23	28	3	250	0	0	0	0	276	7042	0	0	NA	NA	NA	NA
18/23	28	1	0	0	0	0	963	0	54459	0	0	18.99	0.0781	0.04	NA
18/23	28	2	0	0	0	0	963	0	58584	0	0	NA	NA	NA	NA
18/23	28	3	0	0	0	0	1101	0	68486	0	0	NA	NA	NA	NA
18/23	28	1	25	0	0	0	2201	0	43732	0	0	20.45	0.1121	0.12	15
18/23	28	2	25	0	0	0	1513	0	41807	0	0	NA	NA	NA	NA
18/23	28	3	25	0	0	0	551	0	42907	0	0	NA	NA	NA	NA
18/23	28	1	250	0	0	0	1	0	8912	0	0	43.48	1.8976	10.32	141
18/23	28	2	250	0	0	0	14	0	8527	0	0	NA	NA	NA	NA
18/23	28	3	250	0	0	0	14	0	9352	0	0	NA	NA	NA	NA
17/32	28	1	0	0	0	133510	0	0	0	0	35527	18.74	0.2678	0.15	NA
17/32	28	2	0	0	0	112309	0	0	0	0	16618	NA	NA	NA	NA
17/32	28	3	0	0	0	98557	0	0	0	0	20629	NA	NA	NA	NA
17/32	28	1	25	0	0	119758	0	0	0	0	14899	23.56	0.8889	0.26	15
17/32	28	2	25	0	0	108871	0	0	0	0	5158	NA	NA	NA	NA
17/32	28	3	25	0	0	111736	0	0	0	0	9742	NA	NA	NA	NA
17/32	28	1	250	0	0	29396	0	0	0	0	172	37.25	1.8982	0.04	125
17/32	28	2	250	0	0	28708	0	0	0	0	1	NA	NA	NA	NA
17/32	28	3	250	0	0	26473	0	0	0	0	344	NA	NA	NA	NA
10/E18	28	1	0	0	2407	0	0	10658	0	0	0	0.24	0.412	0.1	NA
10/E18	28	2	0	0	8424	0	0	12721	0	0	0	NA	NA	NA	NA
10/E18	28	3	0	0	7564	0	0	20629	0	0	0	NA	NA	NA	NA
10/E18	28	1	25	0	18910	0	0	11174	0	0	0	1.05	0.2671	0.32	15
10/E18	28	2	25	0	6533	0	0	16331	0	0	0	NA	NA	NA	NA
10/E18	28	3	25	0	13409	0	0	12721	0	0	0	NA	NA	NA	NA
10/E18	28	1	250	0	1	0	0	661	0	0	0	47.45	2.7663	12.86	150
10/E18	28	2	250	0	28	0	0	688	0	0	0	NA	NA	NA	NA
10/E18	28	3	250	0	1	0	0	716	0	0	0	NA	NA	NA	NA
8/10/18/31	28	1	0	826	551	0	56	0	0	1	0	16.76	0.3377	0.45	NA
8/10/18/31	28	2	0	578	1197	0	56	0	0	1	0	NA	NA	NA	NA
8/10/18/31	28	3	0	537	1169	0	97	0	0	1	0	NA	NA	NA	NA
8/10/18/31	28	1	25	1004	1527	0	124	0	0	1	0	15.71	0.6086	0.21	15
8/10/18/31	28	2	25	688	1252	0	69	0	0	1	0	NA	NA	NA	NA
8/10/18/31	28	3	25	1156	1389	0	111	0	0	1	0	NA	NA	NA	NA
8/10/18/31	28	1	250	688	1	0	1	0	0	1	0	31.3	1.4194	0.5	155
8/10/18/31	28	2	250	1252	1	0	1	0	0	1	0	NA	NA	NA	NA
8/10/18/31	28	3	250	633	1	0	1	0	0	1	0	NA	NA	NA	NA
10/17/18/31	28	1	0	0	441	31410	56	0	0	1	0	19.92	0.424	0.23	NA
10/17/18/31	28	2	0	0	358	35371	28	0	0	1	0	NA	NA	NA	NA
10/17/18/31	28	3	0	0	193	36361	56	0	0	1	0	NA	NA	NA	NA
10/17/18/31	28	1	25	0	83	28330	303	0	0	28	0	15.79	0.3515	0.32	NA
10/17/18/31	28	2	25	0	221	30310	56	0	0	1	0	NA	NA	NA	NA
10/17/18/31	28	3	25	0	28	36168	56	0	0	1	0	NA	NA	NA	NA
10/17/18/31	28	1	250	0	1	15238	1	0	0	1018	0	21.58	1.1233	0.19	134
10/17/18/31	28	2	250	0	1	19638	1	0	0	1596	0	NA	NA	NA	NA
10/17/18/31	28	3	250	0	1	18373	1	0	0	2008	0	NA	NA	NA	NA
8/E18/23/32	28	1	0	606	0	0	0	551	10672	0	248	25.99	0.5708	0.07	NA
8/E18/23/32	28	2	0	111	0	0	0	936	7757	0	111	NA	NA	NA	NA
8/E18/23/32	28	3	0	386	0	0	0	2998	11607	0	441	NA	NA	NA	NA
8/E18/23/32	28	1	25	633	0	0	0	28	8004	0	1	28.1	1.003	0.06	NA
8/E18/23/32	28	2	25	496	0	0	0	193	7179	0	1	NA	NA	NA	NA
8/E18/23/32	28	3	25	441	0	0	0	83	7537	0	1	NA	NA	NA	NA
8/E18/23/32	28	1	250	331	0	0	0	28	5364	0	1	NA	NA	NA	149
8/E18/23/32	28	2	250	303	0	0	0	28	8499	0	1	NA	NA	NA	NA
8/E18/23/32	28	3	250	386	0	0	0	166	5501	0	1	NA	NA	NA	NA
8/17/E18/23	28	1	0	441	0	1953	0	303	12872	0	0	27	1.495	0.29	NA
8/17/E18/23	28	2	0	221	0	2558	0	248	9792	0	0	NA	NA	NA	NA
8/17/E18/23	28	3	0	248	0	4181	0	276	12157	0	0	NA	NA	NA	NA
8/17/E18/23	28	1	25	413	0	2393	0	28	8417	0	0	29.19	1.7098	0.15	13
8/17/E18/23	28	2	25	221	0	1101	0	138	10562	0	0	NA	NA	NA	NA
8/17/E18/23	28	3	25	166	0	551	0	56	11827	0	0	NA	NA	NA	NA
8/17/E18/23	28	1	250	111	0	21701	0	1	1568	0	0	26.76	1.8453	0.71	153
8/17/E18/23	28	2	250	276	0	26184	0	221	1981	0	0	NA	NA	NA	NA
8/17/E18/23	28	3	250	166	0	19776	0	1	2366	0	0	NA	NA	NA	NA
17/E18/31/32	28	1	0	0	0	31603	0	4044	0	1	963	16.15	0.2413	0.22	NA
17/E18/31/32	28	2	0	0	0	30035	0	2503	0	1	413	NA	NA	NA	NA
17/E18/31/32	28	3	0	0	0	19666	0	5034	0	1	633	NA	NA	NA	NA
17/E18/31/32	28	1	25	0	0	25827	0	3053	0	166	1101	21.09	1.168	0.15	26
17/E18/31/32	28	2	25	0	0	38369	0	2503	0	1	908	NA	NA	NA	NA
17/E18/31/32	28	3	25	0	0	34161	0	1266	0	1	523	NA	NA	NA	NA
17/E18/31/32	28	1	250	0	0	15513	0	28	0	1156	523	16.84	0.4164	0.13	137
17/E18/31/32	28	2	250	0	0	18566	0	83	0	2641	551	NA	NA	NA	NA
17/E18/31/32	28	3	250	0	0	22526	0	111	0	2668	716	NA	NA	NA	NA
8/10/17/23	28	1	0	56	1	1816	0	0	10782	0	0	27.69	1.6134	0.17	NA
8/10/17/23	28	2	0	28	1	1871	0	0	12212	0	0	NA	NA	NA	NA
8/10/17/23	28	3	0	83	28	2201	0	0	13560	0	0	NA	NA	NA	NA
8/10/17/23	28	1	25	28	1	1513	0	0	8252	0	0	49.07	1.5448	0.15	15
8/10/17/23	28	2	25	28	1	853	0	0	10315	0	0	NA	NA	NA	NA
8/10/17/23	28	3	25	28	1	2696	0	0	9489	0	0	NA	NA	NA	NA
8/10/17/23	28	1	250	221	1	7674	0	0	12515	0	0	26.11	1.6015	0.13	135
8/10/17/23	28	2	250	248	1	8884	0	0	12542	0	0	NA	NA	NA	NA
8/10/17/23	28	3	250	193	1	11745	0	0	13588	0	0	NA	NA	NA	NA
10/17/18/E18	28	1	0	0	602	53376	5415	17019	0	0	0	5.95	0.0989	0.22	NA
10/17/18/E18	28	2	0	0	344	54751	6962	2235	0	0	0	NA	NA	NA	NA
10/17/18/E18	28	3	0	0	86	40827	8853	15558	0	0	0	NA	NA	NA	NA
10/17/18/E18	28	1	25	0	258	56212	1634	1891	0	0	0	76.72	0.1254	0.1	13
10/17/18/E18	28	2	25	0	344	60596	2407	1548	0	0	0	NA	NA	NA	NA
10/17/18/E18	28	3	25	0	516	50110	4986	1720	0	0	0	NA	NA	NA	NA
10/17/18/E18	28	1	250	0	1	46152	7	578	0	0	0	18.14	1.0779	0.13	NA
10/17/18/E18	28	2	250	0	1	44117	14	441	0	0	0	NA	NA	NA	NA
10/17/18/E18	28	3	250	0	1	43182	14	633	0	0	0	NA	NA	NA	NA
10/18/E18/23	28	1	0	0	56	0	166	2366	44887	0	0	13.81	0.1632	0.09	NA
10/18/E18/23	28	2	0	0	56	0	1	7977	46923	0	0	NA	NA	NA	NA
10/18/E18/23	28	3	0	0	1	0	1	1156	71786	0	0	NA	NA	NA	NA
10/18/E18/23	28	1	25	0	1	0	1	1101	58969	0	0	17.04	0.8927	0.2	17
10/18/E18/23	28	2	25	0	1	0	56	386	60565	0	0	NA	NA	NA	NA
10/18/E18/23	28	3	25	0	1	0	1	1266	61500	0	0	NA	NA	NA	NA
10/18/E18/23	28	1	250	0	1	0	1	111	25194	0	0	16.11	0.4971	0.14	142
10/18/E18/23	28	2	250	0	1	0	1	56	25799	0	0	NA	NA	NA	NA
10/18/E18/23	28	3	250	0	1	0	1	166	24809	0	0	NA	NA	NA	NA
17/18/E18/32	28	1	0	0	0	35371	138	5474	0	0	1238	13.93	0.1783	0.15	NA
17/18/E18/32	28	2	0	0	0	33693	83	5914	0	0	2448	NA	NA	NA	NA
17/18/E18/32	28	3	0	0	0	35481	28	7427	0	0	2916	NA	NA	NA	NA
17/18/E18/32	28	1	25	0	0	39771	166	3108	0	0	2503	13.32	0.1833	0.17	NA
17/18/E18/32	28	2	25	0	0	30255	138	1761	0	0	1981	NA	NA	NA	NA
17/18/E18/32	28	3	25	0	0	30695	138	2668	0	0	2063	NA	NA	NA	NA
17/18/E18/32	28	1	250	0	0	16310	1	331	0	0	56	21.9	1.042	0.22	156
17/18/E18/32	28	2	250	0	0	27175	1	331	0	0	193	NA	NA	NA	NA
17/18/E18/32	28	3	250	0	0	22196	1	221	0	0	111	NA	NA	NA	NA
8/10/18/32	28	1	0	289	111	0	28	0	0	0	2036	27.53	3.4845	9.15	NA
8/10/18/32	28	2	0	262	14	0	14	0	0	0	1995	NA	NA	NA	NA
8/10/18/32	28	3	0	413	1	0	1	0	0	0	2311	NA	NA	NA	NA
8/10/18/32	28	1	25	564	1	0	1	0	0	0	372	18.1	0.1474	0.32	13
8/10/18/32	28	2	25	1046	111	0	83	0	0	0	2311	NA	NA	NA	NA
8/10/18/32	28	3	25	798	14	0	83	0	0	0	1252	NA	NA	NA	NA
8/10/18/32	28	1	250	537	1	0	1	0	0	0	124	32.63	1.7413	3.09	142
8/10/18/32	28	2	250	633	1	0	1	0	0	0	1	NA	NA	NA	NA
8/10/18/32	28	3	250	674	1	0	1	0	0	0	1	NA	NA	NA	NA
8/10/17/18/E18/31	28	1	0	193	111	11525	1	8087	0	1	0	37.73	1.0893	0	NA
8/10/17/18/E18/31	28	2	0	1	331	17053	56	2146	0	28	0	NA	NA	NA	NA
8/10/17/18/E18/31	28	3	0	28	551	26790	83	83	0	28	0	NA	NA	NA	NA
8/10/17/18/E18/31	28	1	25	56	56	10177	28	853	0	1	0	40.08	2.704	0.04	14
8/10/17/18/E18/31	28	2	25	1	221	12817	1	138	0	1	0	NA	NA	NA	NA
8/10/17/18/E18/31	28	3	25	56	276	11690	28	28	0	1	0	NA	NA	NA	NA
8/10/17/18/E18/31	28	1	250	1	1	17356	1	138	0	1	0	34.01	1.4761	0.01	165
8/10/17/18/E18/31	28	2	250	56	1	13945	1	28	0	1	0	NA	NA	NA	NA
8/10/17/18/E18/31	28	3	250	138	1	16063	1	28	0	1	0	NA	NA	NA	NA
8/10/18/E18/23/31	28	1	0	551	111	0	111	28	21949	56	0	36.56	0.7888	0.03	NA
8/10/18/E18/23/31	28	2	0	331	83	0	1	193	15953	28	0	NA	NA	NA	NA
8/10/18/E18/23/31	28	3	0	578	83	0	1	551	21976	1	0	NA	NA	NA	NA
8/10/18/E18/23/31	28	1	25	578	56	0	56	1	21151	1	0	34.01	0.6987	0.05	14
8/10/18/E18/23/31	28	2	25	441	28	0	1	83	19363	1	0	NA	NA	NA	NA
8/10/18/E18/23/31	28	3	25	358	28	0	28	83	21371	28	0	NA	NA	NA	NA
8/10/18/E18/23/31	28	1	250	138	28	0	1	193	10480	1	0	41.46	1.8201	0.9	155
8/10/18/E18/23/31	28	2	250	83	1	0	1	28	12927	138	0	NA	NA	NA	NA
8/10/18/E18/23/31	28	3	250	193	28	0	1	83	13257	56	0	NA	NA	NA	NA
8/17/18/E18/23/31	28	1	0	166	0	2063	28	523	8032	1	0	36.96	1.0893	0	NA
8/17/18/E18/23/31	28	2	0	138	0	2091	1	688	8334	1	0	NA	NA	NA	NA
8/17/18/E18/23/31	28	3	0	83	0	1871	28	1046	11965	1	0	NA	NA	NA	NA
8/17/18/E18/23/31	28	1	25	193	0	2173	1	166	11222	1	0	38.26	1.5322	0	13
8/17/18/E18/23/31	28	2	25	138	0	1403	28	28	7344	1	0	NA	NA	NA	NA
8/17/18/E18/23/31	28	3	25	111	0	413	1	221	10865	1	0	NA	NA	NA	NA
8/17/18/E18/23/31	28	1	250	111	0	10920	7	28	22719	1	0	32.43	1.2928	0.08	144
8/17/18/E18/23/31	28	2	250	1	0	8967	1	83	20134	1	0	NA	NA	NA	NA
8/17/18/E18/23/31	28	3	250	56	0	8582	7	83	20161	1	0	NA	NA	NA	NA
8/10/17/E18/23/31	28	1	0	1	28	578	0	1266	5281	1	0	37.73	1.2398	0	NA
8/10/17/E18/23/31	28	2	0	83	1	1376	0	2751	6519	28	0	NA	NA	NA	NA
8/10/17/E18/23/31	28	3	0	56	28	633	0	798	8637	1	0	NA	NA	NA	NA
8/10/17/E18/23/31	28	1	25	193	1	771	0	28	8994	1	0	40.08	1.781	0.04	11
8/10/17/E18/23/31	28	2	25	56	56	1156	0	166	5666	1	0	NA	NA	NA	NA
8/10/17/E18/23/31	28	3	25	111	1	2916	0	633	13505	1	0	NA	NA	NA	NA
8/10/17/E18/23/31	28	1	250	111	28	8087	0	28	13037	1	0	34.01	1.4591	0.01	145
8/10/17/E18/23/31	28	2	250	56	28	6409	0	413	20161	1	0	NA	NA	NA	NA
8/10/17/E18/23/31	28	3	250	111	56	5666	0	56	15788	1	0	NA	NA	NA	NA
8/10/17/E18/23/32	28	1	0	28	28	2091	0	4291	7234	0	441	30.04	0.836	0.04	NA
8/10/17/E18/23/32	28	2	0	56	28	1348	0	5226	5006	0	28	NA	NA	NA	NA
8/10/17/E18/23/32	28	3	0	1	111	1678	0	3273	9737	0	28	NA	NA	NA	NA
8/10/17/E18/23/32	28	1	25	83	1	1623	0	963	12267	0	1	36.96	1.6456	0.04	13
8/10/17/E18/23/32	28	2	25	56	83	1431	0	386	14110	0	1	NA	NA	NA	NA
8/10/17/E18/23/32	28	3	25	28	1	1266	0	743	14028	0	1	NA	NA	NA	NA
8/10/17/E18/23/32	28	1	250	248	1	9434	0	28	13395	0	1	23.72	1.4666	0.01	131
8/10/17/E18/23/32	28	2	250	28	1	9297	0	111	21371	0	28	NA	NA	NA	NA
8/10/17/E18/23/32	28	3	250	138	1	7894	0	166	23379	0	28	NA	NA	NA	NA
10/17/E18/23/31/32	28	1	0	0	1	14358	0	2586	35591	1	56	25.99	0.3251	0.04	NA
10/17/E18/23/31/32	28	2	0	0	1	11772	0	2696	37516	1	276	NA	NA	NA	NA
10/17/E18/23/31/32	28	3	0	0	1	13643	0	1816	35646	1	606	NA	NA	NA	NA
10/17/E18/23/31/32	28	1	25	0	1	13643	0	1706	30145	1	496	24.13	0.3893	0.07	18
10/17/E18/23/31/32	28	2	25	0	1	11002	0	1596	34546	1	331	NA	NA	NA	NA
10/17/E18/23/31/32	28	3	25	0	1	9682	0	1706	32180	1	221	NA	NA	NA	NA
10/17/E18/23/31/32	28	1	250	0	1	9352	0	1	24589	276	1	31.17	1.0496	0.02	151
10/17/E18/23/31/32	28	2	250	0	1	10782	0	111	24644	661	1	NA	NA	NA	NA
10/17/E18/23/31/32	28	3	250	0	1	12982	0	1	26239	276	1	NA	NA	NA	NA
8/17/18/E18/23/32	28	1	0	56	0	1293	1	2998	9572	0	771	31.21	0.7566	0.02	NA
8/17/18/E18/23/32	28	2	0	221	0	963	1	2806	9874	0	716	NA	NA	NA	NA
8/17/18/E18/23/32	28	3	0	56	0	661	1	2421	4236	0	468	NA	NA	NA	NA
8/17/18/E18/23/32	28	1	25	111	0	936	1	56	6656	0	523	36.88	1.2921	0.15	15
8/17/18/E18/23/32	28	2	25	221	0	2008	1	83	15238	0	578	NA	NA	NA	NA
8/17/18/E18/23/32	28	3	25	138	0	11030	28	28	11442	0	441	NA	NA	NA	NA
8/17/18/E18/23/32	28	1	250	166	0	12185	1	1	12267	0	56	35.91	1.4774	0.05	146
8/17/18/E18/23/32	28	2	250	193	0	11580	1	1	16310	0	28	NA	NA	NA	NA
8/17/18/E18/23/32	28	3	250	193	0	14688	1	1	17301	0	111	NA	NA	NA	NA
10/17/18/E18/23/31	28	1	0	0	56	14413	1	8472	34601	1	0	10.85	0.1859	0	NA
10/17/18/E18/23/31	28	2	0	0	111	13533	111	5776	37461	1	0	NA	NA	NA	NA
10/17/18/E18/23/31	28	3	0	0	276	15183	56	4126	38066	1	0	NA	NA	NA	NA
10/17/18/E18/23/31	28	1	25	0	1	16118	111	1926	30310	1	0	27.21	0.6054	0.02	13
10/17/18/E18/23/31	28	2	25	0	1	10012	1	551	28385	1	0	NA	NA	NA	NA
10/17/18/E18/23/31	28	3	25	0	1	15348	111	276	30915	1	0	NA	NA	NA	NA
10/17/18/E18/23/31	28	1	250	0	1	10782	1	1	23214	1	0	30.81	1.1863	0	150
10/17/18/E18/23/31	28	2	250	0	1	14248	1	56	15623	1	0	NA	NA	NA	NA
10/17/18/E18/23/31	28	3	250	0	1	14523	1	166	24534	1	0	NA	NA	NA	NA
10/18/E18/23/31/32	28	1	0	0	258	0	86	7650	75207	1	516	17.77	0.1701	0	NA
10/18/E18/23/31/32	28	2	0	0	86	0	1	3181	78989	1	86	NA	NA	NA	NA
10/18/E18/23/31/32	28	3	0	0	172	0	1	4126	74777	1	86	NA	NA	NA	NA
10/18/E18/23/31/32	28	1	25	0	1	0	1	688	101422	1	1	28.3	0.6262	0	15
10/18/E18/23/31/32	28	2	25	0	1	0	1	86	79075	1	1	NA	NA	NA	NA
10/18/E18/23/31/32	28	3	25	0	1	0	172	86	82513	1	1	NA	NA	NA	NA
10/18/E18/23/31/32	28	1	250	0	1	0	1	42	12845	1	1	28.5	1.2197	0.12	146
10/18/E18/23/31/32	28	2	250	0	1	0	7	138	18910	1	1	NA	NA	NA	NA
10/18/E18/23/31/32	28	3	250	0	1	0	1	69	13656	1	1	NA	NA	NA	NA
17/18/E18/23/31/32	28	1	0	0	0	8362	28	4814	29952	1	963	14.7	0.1745	0.02	NA
17/18/E18/23/31/32	28	2	0	0	0	16475	28	3026	29870	28	578	NA	NA	NA	NA
17/18/E18/23/31/32	28	3	0	0	0	12047	28	4236	20684	28	386	NA	NA	NA	NA
17/18/E18/23/31/32	28	1	25	0	0	3108	1	28	14880	1	1	31.34	1.1031	0.03	12
17/18/E18/23/31/32	28	2	25	0	0	12680	83	551	12680	28	28	NA	NA	NA	NA
17/18/E18/23/31/32	28	3	25	0	0	20134	193	276	22939	1	28	NA	NA	NA	NA
17/18/E18/23/31/32	28	1	250	0	0	16063	1	1	23434	1	1	32.02	1.122	1.26	167
17/18/E18/23/31/32	28	2	250	0	0	18813	1	56	22224	56	1	NA	NA	NA	NA
17/18/E18/23/31/32	28	3	250	0	0	17191	1	28	22554	28	1	NA	NA	NA	NA
8/10/17/18/E18/23/31/32	28	1	0	1	56	2503	1	1293	9957	56	56	36.15	1.2159	0.1	NA
8/10/17/18/E18/23/31/32	28	2	0	1	1	2393	1	2366	10590	1	28	NA	NA	NA	NA
8/10/17/18/E18/23/31/32	28	3	0	28	28	1596	1	2091	10067	1	83	NA	NA	NA	NA
8/10/17/18/E18/23/31/32	28	1	25	1	56	1678	1	221	11002	1	1	38.5	1.3721	0.07	14
8/10/17/18/E18/23/31/32	28	2	25	1	1	2366	28	386	9324	1	1	NA	NA	NA	NA
8/10/17/18/E18/23/31/32	28	3	25	56	28	3081	1	221	12102	1	1	NA	NA	NA	NA
8/10/17/18/E18/23/31/32	28	1	250	138	1	5529	1	28	14083	1	1	31.58	1.2877	0.1	139
8/10/17/18/E18/23/31/32	28	2	250	56	28	3191	1	83	17768	1	1	NA	NA	NA	NA
8/10/17/18/E18/23/31/32	28	3	250	28	28	4319	1	28	18538	1	1	NA	NA	NA	NA
23	5	1	0	0	0	0	0	0	4264	0	0	NA	NA	NA	NA
23	5	2	0	0	0	0	0	0	3439	0	0	NA	NA	NA	NA
23	5	3	0	0	0	0	0	0	3604	0	0	NA	NA	NA	NA
23	5	1	25	0	0	0	0	0	2531	0	0	NA	NA	NA	NA
23	5	2	25	0	0	0	0	0	3026	0	0	NA	NA	NA	NA
23	5	3	25	0	0	0	0	0	2036	0	0	NA	NA	NA	NA
23	5	1	250	0	0	0	0	0	2146	0	0	NA	NA	NA	NA
23	5	2	250	0	0	0	0	0	2256	0	0	NA	NA	NA	NA
23	5	3	250	0	0	0	0	0	2311	0	0	NA	NA	NA	NA
32	5	1	0	0	0	0	0	0	0	0	1651	NA	NA	NA	NA
32	5	2	0	0	0	0	0	0	0	0	1788	NA	NA	NA	NA
32	5	3	0	0	0	0	0	0	0	0	1898	NA	NA	NA	NA
32	5	1	25	0	0	0	0	0	0	0	2008	NA	NA	NA	NA
32	5	2	25	0	0	0	0	0	0	0	1706	NA	NA	NA	NA
32	5	3	25	0	0	0	0	0	0	0	1541	NA	NA	NA	NA
32	5	1	250	0	0	0	0	0	0	0	551	NA	NA	NA	NA
32	5	2	250	0	0	0	0	0	0	0	853	NA	NA	NA	NA
32	5	3	250	0	0	0	0	0	0	0	633	NA	NA	NA	NA
31	5	1	0	0	0	0	0	0	0	826	0	NA	NA	NA	NA
31	5	2	0	0	0	0	0	0	0	881	0	NA	NA	NA	NA
31	5	3	0	0	0	0	0	0	0	2077	0	NA	NA	NA	NA
31	5	1	25	0	0	0	0	0	0	1279	0	NA	NA	NA	NA
31	5	2	25	0	0	0	0	0	0	1321	0	NA	NA	NA	NA
31	5	3	25	0	0	0	0	0	0	1499	0	NA	NA	NA	NA
31	5	1	250	0	0	0	0	0	0	1183	0	NA	NA	NA	NA
31	5	2	250	0	0	0	0	0	0	1486	0	NA	NA	NA	NA
31	5	3	250	0	0	0	0	0	0	1321	0	NA	NA	NA	NA
17	5	1	0	0	0	5694	0	0	0	0	0	NA	NA	NA	NA
17	5	2	0	0	0	4786	0	0	0	0	0	NA	NA	NA	NA
17	5	3	0	0	0	5996	0	0	0	0	0	NA	NA	NA	NA
17	5	1	25	0	0	9379	0	0	0	0	0	NA	NA	NA	NA
17	5	2	25	0	0	9462	0	0	0	0	0	NA	NA	NA	NA
17	5	3	25	0	0	11415	0	0	0	0	0	NA	NA	NA	NA
17	5	1	250	0	0	4594	0	0	0	0	0	NA	NA	NA	NA
17	5	2	250	0	0	4319	0	0	0	0	0	NA	NA	NA	NA
17	5	3	250	0	0	4869	0	0	0	0	0	NA	NA	NA	NA
10	5	1	0	0	633	0	0	0	0	0	0	NA	NA	NA	NA
10	5	2	0	0	578	0	0	0	0	0	0	NA	NA	NA	NA
10	5	3	0	0	633	0	0	0	0	0	0	NA	NA	NA	NA
10	5	1	25	0	881	0	0	0	0	0	0	NA	NA	NA	NA
10	5	2	25	0	963	0	0	0	0	0	0	NA	NA	NA	NA
10	5	3	25	0	881	0	0	0	0	0	0	NA	NA	NA	NA
10	5	1	250	0	193	0	0	0	0	0	0	NA	NA	NA	NA
10	5	2	250	0	276	0	0	0	0	0	0	NA	NA	NA	NA
10	5	3	250	0	331	0	0	0	0	0	0	NA	NA	NA	NA
18	5	1	0	0	0	0	74	0	0	0	0	NA	NA	NA	NA
18	5	2	0	0	0	0	129	0	0	0	0	NA	NA	NA	NA
18	5	3	0	0	0	0	101	0	0	0	0	NA	NA	NA	NA
18	5	1	25	0	0	0	37	0	0	0	0	NA	NA	NA	NA
18	5	2	25	0	0	0	92	0	0	0	0	NA	NA	NA	NA
18	5	3	25	0	0	0	65	0	0	0	0	NA	NA	NA	NA
18	5	1	250	0	0	0	74	0	0	0	0	NA	NA	NA	NA
18	5	2	250	0	0	0	74	0	0	0	0	NA	NA	NA	NA
18	5	3	250	0	0	0	28	0	0	0	0	NA	NA	NA	NA
E18	5	1	0	0	0	0	0	1101	0	0	0	NA	NA	NA	NA
E18	5	2	0	0	0	0	0	1266	0	0	0	NA	NA	NA	NA
E18	5	3	0	0	0	0	0	1348	0	0	0	NA	NA	NA	NA
E18	5	1	25	0	0	0	0	1238	0	0	0	NA	NA	NA	NA
E18	5	2	25	0	0	0	0	1706	0	0	0	NA	NA	NA	NA
E18	5	3	25	0	0	0	0	2558	0	0	0	NA	NA	NA	NA
E18	5	1	250	0	0	0	0	331	0	0	0	NA	NA	NA	NA
E18	5	2	250	0	0	0	0	523	0	0	0	NA	NA	NA	NA
E18	5	3	250	0	0	0	0	881	0	0	0	NA	NA	NA	NA
8	5	1	0	248	0	0	0	0	0	0	0	NA	NA	NA	NA
8	5	2	0	138	0	0	0	0	0	0	0	NA	NA	NA	NA
8	5	3	0	289	0	0	0	0	0	0	0	NA	NA	NA	NA
8	5	1	25	111	0	0	0	0	0	0	0	NA	NA	NA	NA
8	5	2	25	207	0	0	0	0	0	0	0	NA	NA	NA	NA
8	5	3	25	193	0	0	0	0	0	0	0	NA	NA	NA	NA
8	5	1	250	56	0	0	0	0	0	0	0	NA	NA	NA	NA
8	5	2	250	28	0	0	0	0	0	0	0	NA	NA	NA	NA
8	5	3	250	69	0	0	0	0	0	0	0	NA	NA	NA	NA
23	7	1	0	0	0	0	0	0	4071	0	0	43.97	1.9958	NA	NA
23	7	2	0	0	0	0	0	0	6546	0	0	NA	NA	NA	NA
23	7	3	0	0	0	0	0	0	5666	0	0	NA	NA	NA	NA
23	7	1	25	0	0	0	0	0	6326	0	0	NA	NA	NA	NA
23	7	2	25	0	0	0	0	0	4016	0	0	NA	NA	NA	NA
23	7	3	25	0	0	0	0	0	5061	0	0	NA	NA	NA	NA
23	7	1	250	0	0	0	0	0	7922	0	0	NA	NA	NA	NA
23	7	2	250	0	0	0	0	0	4126	0	0	NA	NA	NA	NA
23	7	3	250	0	0	0	0	0	6877	0	0	NA	NA	NA	NA
32	7	1	0	0	0	0	0	0	0	0	31447	35.06	0.2476	NA	NA
32	7	2	0	0	0	0	0	0	0	0	6326	NA	NA	NA	NA
32	7	3	0	0	0	0	0	0	0	0	29522	NA	NA	NA	NA
32	7	1	25	0	0	0	0	0	0	0	8279	NA	NA	NA	NA
32	7	2	25	0	0	0	0	0	0	0	5391	NA	NA	NA	NA
32	7	3	25	0	0	0	0	0	0	0	4539	NA	NA	NA	NA
32	7	1	250	0	0	0	0	0	0	0	936	NA	NA	NA	NA
32	7	2	250	0	0	0	0	0	0	0	1513	NA	NA	NA	NA
32	7	3	250	0	0	0	0	0	0	0	2393	NA	NA	NA	NA
31	7	1	0	0	0	0	0	0	0	5749	0	51.66	2.6485	NA	NA
31	7	2	0	0	0	0	0	0	0	5199	0	NA	NA	NA	NA
31	7	3	0	0	0	0	0	0	0	6051	0	NA	NA	NA	NA
31	7	1	25	0	0	0	0	0	0	5364	0	NA	NA	NA	NA
31	7	2	25	0	0	0	0	0	0	5584	0	NA	NA	NA	NA
31	7	3	25	0	0	0	0	0	0	5144	0	NA	NA	NA	NA
31	7	1	250	0	0	0	0	0	0	1898	0	NA	NA	NA	NA
31	7	2	250	0	0	0	0	0	0	1073	0	NA	NA	NA	NA
31	7	3	250	0	0	0	0	0	0	853	0	NA	NA	NA	NA
17	7	1	0	0	0	12157	0	0	0	0	0	45.43	1.8686	NA	NA
17	7	2	0	0	0	14303	0	0	0	0	0	NA	NA	NA	NA
17	7	3	0	0	0	17218	0	0	0	0	0	NA	NA	NA	NA
17	7	1	25	0	0	16173	0	0	0	0	0	NA	NA	NA	NA
17	7	2	25	0	0	15898	0	0	0	0	0	NA	NA	NA	NA
17	7	3	25	0	0	19748	0	0	0	0	0	NA	NA	NA	NA
17	7	1	250	0	0	5061	0	0	0	0	0	NA	NA	NA	NA
17	7	2	250	0	0	5144	0	0	0	0	0	NA	NA	NA	NA
17	7	3	250	0	0	5171	0	0	0	0	0	NA	NA	NA	NA
10	7	1	0	0	2943	0	0	0	0	0	0	48.66	2.0834	NA	NA
10	7	2	0	0	3356	0	0	0	0	0	0	NA	NA	NA	NA
10	7	3	0	0	4126	0	0	0	0	0	0	NA	NA	NA	NA
10	7	1	25	0	2916	0	0	0	0	0	0	NA	NA	NA	NA
10	7	2	25	0	2311	0	0	0	0	0	0	NA	NA	NA	NA
10	7	3	25	0	4264	0	0	0	0	0	0	NA	NA	NA	NA
10	7	1	250	0	248	0	0	0	0	0	0	NA	NA	NA	NA
10	7	2	250	0	193	0	0	0	0	0	0	NA	NA	NA	NA
10	7	3	250	0	221	0	0	0	0	0	0	NA	NA	NA	NA
18	7	1	0	0	0	0	124	0	0	0	0	57.04	1.9618	NA	NA
18	7	2	0	0	0	0	138	0	0	0	0	NA	NA	NA	NA
18	7	3	0	0	0	0	83	0	0	0	0	NA	NA	NA	NA
18	7	1	25	0	0	0	42	0	0	0	0	NA	NA	NA	NA
18	7	2	25	0	0	0	138	0	0	0	0	NA	NA	NA	NA
18	7	3	25	0	0	0	193	0	0	0	0	NA	NA	NA	NA
18	7	1	250	0	0	0	83	0	0	0	0	NA	NA	NA	NA
18	7	2	250	0	0	0	42	0	0	0	0	NA	NA	NA	NA
18	7	3	250	0	0	0	42	0	0	0	0	NA	NA	NA	NA
E18	7	1	0	0	0	0	0	4071	0	0	0	36.56	1.2354	NA	NA
E18	7	2	0	0	0	0	0	4346	0	0	0	NA	NA	NA	NA
E18	7	3	0	0	0	0	0	4181	0	0	0	NA	NA	NA	NA
E18	7	1	25	0	0	0	0	3356	0	0	0	NA	NA	NA	NA
E18	7	2	25	0	0	0	0	4786	0	0	0	NA	NA	NA	NA
E18	7	3	25	0	0	0	0	3273	0	0	0	NA	NA	NA	NA
E18	7	1	250	0	0	0	0	1871	0	0	0	NA	NA	NA	NA
E18	7	2	250	0	0	0	0	1733	0	0	0	NA	NA	NA	NA
E18	7	3	250	0	0	0	0	1128	0	0	0	NA	NA	NA	NA
8	7	1	0	303	0	0	0	0	0	0	0	48.79	1.6569	NA	NA
8	7	2	0	248	0	0	0	0	0	0	0	NA	NA	NA	NA
8	7	3	0	399	0	0	0	0	0	0	0	NA	NA	NA	NA
8	7	1	25	427	0	0	0	0	0	0	0	NA	NA	NA	NA
8	7	2	25	496	0	0	0	0	0	0	0	NA	NA	NA	NA
8	7	3	25	234	0	0	0	0	0	0	0	NA	NA	NA	NA
8	7	1	250	69	0	0	0	0	0	0	0	NA	NA	NA	NA
8	7	2	250	166	0	0	0	0	0	0	0	NA	NA	NA	NA
8	7	3	250	69	0	0	0	0	0	0	0	NA	NA	NA	NA
8/17	7	1	0	56	0	5639	0	0	0	0	0	42.83	1.7432	NA	NA
8/17	7	2	0	111	0	6601	0	0	0	0	0	NA	NA	NA	NA
8/17	7	3	0	111	0	7179	0	0	0	0	0	NA	NA	NA	NA
8/17	7	1	25	111	0	6684	0	0	0	0	0	NA	NA	NA	NA
8/17	7	2	25	138	0	6959	0	0	0	0	0	NA	NA	NA	NA
8/17	7	3	25	138	0	9132	0	0	0	0	0	NA	NA	NA	NA
8/17	7	1	250	69	0	1348	0	0	0	0	0	NA	NA	NA	NA
8/17	7	2	250	42	0	1279	0	0	0	0	0	NA	NA	NA	NA
8/17	7	3	250	42	0	1073	0	0	0	0	0	NA	NA	NA	NA
10/18	7	1	0	0	4319	0	358	0	0	0	0	41.54	1.2461	NA	NA
10/18	7	2	0	0	4126	0	386	0	0	0	0	NA	NA	NA	NA
10/18	7	3	0	0	4099	0	138	0	0	0	0	NA	NA	NA	NA
10/18	7	1	25	0	3686	0	358	0	0	0	0	NA	NA	NA	NA
10/18	7	2	25	0	3273	0	331	0	0	0	0	NA	NA	NA	NA
10/18	7	3	25	0	4346	0	111	0	0	0	0	NA	NA	NA	NA
10/18	7	1	250	0	193	0	56	0	0	0	0	NA	NA	NA	NA
10/18	7	2	250	0	138	0	234	0	0	0	0	NA	NA	NA	NA
10/18	7	3	250	0	138	0	56	0	0	0	0	NA	NA	NA	NA
31/32	7	1	0	0	0	0	0	0	0	771	6106	NA	0.223	NA	NA
31/32	7	2	0	0	0	0	0	0	0	661	4401	NA	NA	NA	NA
31/32	7	3	0	0	0	0	0	0	0	606	7812	NA	NA	NA	NA
31/32	7	1	25	0	0	0	0	0	0	2421	6436	NA	NA	NA	NA
31/32	7	2	25	0	0	0	0	0	0	2091	8087	NA	NA	NA	NA
31/32	7	3	25	0	0	0	0	0	0	3081	10507	NA	NA	NA	NA
31/32	7	1	250	0	0	0	0	0	0	496	221	NA	NA	NA	NA
31/32	7	2	250	0	0	0	0	0	0	826	936	NA	NA	NA	NA
31/32	7	3	250	0	0	0	0	0	0	551	276	NA	NA	NA	NA
8/31	7	1	0	991	0	0	0	0	0	936	0	36.44	1.0937	NA	NA
8/31	7	2	0	496	0	0	0	0	0	578	0	NA	NA	NA	NA
8/31	7	3	0	1128	0	0	0	0	0	578	0	NA	NA	NA	NA
8/31	7	1	25	1018	0	0	0	0	0	2806	0	NA	NA	NA	NA
8/31	7	2	25	1073	0	0	0	0	0	2091	0	NA	NA	NA	NA
8/31	7	3	25	688	0	0	0	0	0	3549	0	NA	NA	NA	NA
8/31	7	1	250	124	0	0	0	0	0	56	0	NA	NA	NA	NA
8/31	7	2	250	97	0	0	0	0	0	317	0	NA	NA	NA	NA
8/31	7	3	250	193	0	0	0	0	0	248	0	NA	NA	NA	NA
18/31	7	1	0	0	0	0	716	0	0	7042	0	49.51	1.7946	NA	NA
18/31	7	2	0	0	0	0	963	0	0	5721	0	NA	NA	NA	NA
18/31	7	3	0	0	0	0	331	0	0	4731	0	NA	NA	NA	NA
18/31	7	1	25	0	0	0	1678	0	0	3576	0	NA	NA	NA	NA
18/31	7	2	25	0	0	0	523	0	0	3549	0	NA	NA	NA	NA
18/31	7	3	25	0	0	0	826	0	0	6684	0	NA	NA	NA	NA
18/31	7	1	250	0	0	0	166	0	0	386	0	NA	NA	NA	NA
18/31	7	2	250	0	0	0	111	0	0	221	0	NA	NA	NA	NA
18/31	7	3	250	0	0	0	83	0	0	331	0	NA	NA	NA	NA
17/E18	7	1	0	0	0	7262	0	1183	0	0	0	35.59	1.3564	NA	NA
17/E18	7	2	0	0	0	7372	0	1926	0	0	0	NA	NA	NA	NA
17/E18	7	3	0	0	0	16503	0	2778	0	0	0	NA	NA	NA	NA
17/E18	7	1	25	0	0	13863	0	1898	0	0	0	NA	NA	NA	NA
17/E18	7	2	25	0	0	11910	0	1651	0	0	0	NA	NA	NA	NA
17/E18	7	3	25	0	0	11635	0	1403	0	0	0	NA	NA	NA	NA
17/E18	7	1	250	0	0	4374	0	1376	0	0	0	NA	NA	NA	NA
17/E18	7	2	250	0	0	4346	0	743	0	0	0	NA	NA	NA	NA
17/E18	7	3	250	0	0	3494	0	386	0	0	0	NA	NA	NA	NA
E18/23	7	1	0	0	0	0	0	496	7207	0	0	36.44	1.1838	NA	NA
E18/23	7	2	0	0	0	0	0	936	10672	0	0	NA	NA	NA	NA
E18/23	7	3	0	0	0	0	0	2311	14138	0	0	NA	NA	NA	NA
E18/23	7	1	25	0	0	0	0	826	7537	0	0	NA	NA	NA	NA
E18/23	7	2	25	0	0	0	0	991	9902	0	0	NA	NA	NA	NA
E18/23	7	3	25	0	0	0	0	1156	9957	0	0	NA	NA	NA	NA
E18/23	7	1	250	0	0	0	0	963	2008	0	0	NA	NA	NA	NA
E18/23	7	2	250	0	0	0	0	743	2201	0	0	NA	NA	NA	NA
E18/23	7	3	250	0	0	0	0	963	3714	0	0	NA	NA	NA	NA
18/23	7	1	0	0	0	0	386	0	6877	0	0	43.28	#VERW!	NA	NA
18/23	7	2	0	0	0	0	221	0	7317	0	0	NA	NA	NA	NA
18/23	7	3	0	0	0	0	56	0	6326	0	0	NA	NA	NA	NA
18/23	7	1	25	0	0	0	1018	0	7729	0	0	NA	NA	NA	NA
18/23	7	2	25	0	0	0	523	0	7977	0	0	NA	NA	NA	NA
18/23	7	3	25	0	0	0	578	0	8087	0	0	NA	NA	NA	NA
18/23	7	1	250	0	0	0	28	0	2366	0	0	NA	NA	NA	NA
18/23	7	2	250	0	0	0	83	0	2723	0	0	NA	NA	NA	NA
18/23	7	3	250	0	0	0	28	0	2393	0	0	NA	NA	NA	NA
17/32	7	1	0	0	0	14963	0	0	0	0	6106	33.16	0.5972	NA	NA
17/32	7	2	0	0	0	11112	0	0	0	0	8087	NA	NA	NA	NA
17/32	7	3	0	0	0	17768	0	0	0	0	15843	NA	NA	NA	NA
17/32	7	1	25	0	0	13863	0	0	0	0	4676	NA	NA	NA	NA
17/32	7	2	25	0	0	19198	0	0	0	0	4401	NA	NA	NA	NA
17/32	7	3	25	0	0	17218	0	0	0	0	6106	NA	NA	NA	NA
17/32	7	1	250	0	0	10012	0	0	0	0	1156	NA	NA	NA	NA
17/32	7	2	250	0	0	6381	0	0	0	0	1156	NA	NA	NA	NA
17/32	7	3	250	0	0	4456	0	0	0	0	331	NA	NA	NA	NA
10/E18	7	1	0	0	2558	0	0	606	0	0	0	36.6	0.9582	NA	NA
10/E18	7	2	0	0	2943	0	0	578	0	0	0	NA	NA	NA	NA
10/E18	7	3	0	0	3521	0	0	1513	0	0	0	NA	NA	NA	NA
10/E18	7	1	25	0	3576	0	0	1018	0	0	0	NA	NA	NA	NA
10/E18	7	2	25	0	3191	0	0	1458	0	0	0	NA	NA	NA	NA
10/E18	7	3	25	0	5006	0	0	1981	0	0	0	NA	NA	NA	NA
10/E18	7	1	250	0	221	0	0	1788	0	0	0	NA	NA	NA	NA
10/E18	7	2	250	0	276	0	0	1623	0	0	0	NA	NA	NA	NA
10/E18	7	3	250	0	991	0	0	2256	0	0	0	NA	NA	NA	NA
8/17	21	1	0	248	0	13973	0	0	0	0	0	33.64	1.5133	0.05	NA
8/17	21	2	0	523	0	11607	0	0	0	0	0	NA	NA	NA	NA
8/17	21	3	0	386	0	7179	0	0	0	0	0	NA	NA	NA	NA
8/17	21	1	25	1018	0	11992	0	0	0	0	0	NA	NA	NA	NA
8/17	21	2	25	468	0	15183	0	0	0	0	0	NA	NA	NA	NA
8/17	21	3	25	413	0	14358	0	0	0	0	0	NA	NA	NA	NA
8/17	21	1	250	166	0	5749	0	0	0	0	0	NA	NA	NA	NA
8/17	21	2	250	386	0	4566	0	0	0	0	0	NA	NA	NA	NA
8/17	21	3	250	221	0	6244	0	0	0	0	0	NA	NA	NA	NA
10/18	21	1	0	0	4951	0	2723	0	0	0	0	13.97	0.1235	0.33	NA
10/18	21	2	0	0	5941	0	2833	0	0	0	0	NA	NA	NA	NA
10/18	21	3	0	0	7702	0	3439	0	0	0	0	NA	NA	NA	NA
10/18	21	1	25	0	8582	0	5364	0	0	0	0	NA	NA	NA	NA
10/18	21	2	25	0	10232	0	3246	0	0	0	0	NA	NA	NA	NA
10/18	21	3	25	0	9297	0	3631	0	0	0	0	NA	NA	NA	NA
10/18	21	1	250	0	138	0	28	0	0	0	0	NA	NA	NA	NA
10/18	21	2	250	0	83	0	111	0	0	0	0	NA	NA	NA	NA
10/18	21	3	250	0	56	0	111	0	0	0	0	NA	NA	NA	NA
31/32	21	1	0	0	0	0	0	0	0	1	27670	1.38	0.3465	6.02	NA
31/32	21	2	0	0	0	0	0	0	0	1	24094	NA	NA	NA	NA
31/32	21	3	0	0	0	0	0	0	0	1	31410	NA	NA	NA	NA
31/32	21	1	25	0	0	0	0	0	0	1	28110	NA	NA	NA	NA
31/32	21	2	25	0	0	0	0	0	0	1	21344	NA	NA	NA	NA
31/32	21	3	25	0	0	0	0	0	0	1	21454	NA	NA	NA	NA
31/32	21	1	250	0	0	0	0	0	0	2366	111	NA	NA	NA	NA
31/32	21	2	250	0	0	0	0	0	0	4209	276	NA	NA	NA	NA
31/32	21	3	250	0	0	0	0	0	0	2558	111	NA	NA	NA	NA
8/31	21	1	0	1458	0	0	0	0	0	1596	0	33.36	0.1632	0.07	NA
8/31	21	2	0	1486	0	0	0	0	0	56	0	NA	NA	NA	NA
8/31	21	3	0	1486	0	0	0	0	0	111	0	NA	NA	NA	NA
8/31	21	1	25	1431	0	0	0	0	0	1651	0	NA	NA	NA	NA
8/31	21	2	25	1128	0	0	0	0	0	4291	0	NA	NA	NA	NA
8/31	21	3	25	1293	0	0	0	0	0	4126	0	NA	NA	NA	NA
8/31	21	1	250	221	0	0	0	0	0	276	0	NA	NA	NA	NA
8/31	21	2	250	798	0	0	0	0	0	56	0	NA	NA	NA	NA
8/31	21	3	250	578	0	0	0	0	0	28	0	NA	NA	NA	NA
18/31	21	1	0	0	0	0	2558	0	0	138	0	14.66	0.08	0.51	NA
18/31	21	2	0	0	0	0	2998	0	0	111	0	NA	NA	NA	NA
18/31	21	3	0	0	0	0	3191	0	0	111	0	NA	NA	NA	NA
18/31	21	1	25	0	0	0	1926	0	0	3411	0	NA	NA	NA	NA
18/31	21	2	25	0	0	0	2806	0	0	4924	0	NA	NA	NA	NA
18/31	21	3	25	0	0	0	3961	0	0	6381	0	NA	NA	NA	NA
18/31	21	1	250	0	0	0	1	0	0	1431	0	NA	NA	NA	NA
18/31	21	2	250	0	0	0	56	0	0	1348	0	NA	NA	NA	NA
18/31	21	3	250	0	0	0	28	0	0	633	0	NA	NA	NA	NA
17/E18	21	1	0	0	0	14083	0	1541	0	0	0	30.89	0.722	0.04	NA
17/E18	21	2	0	0	0	14908	0	1211	0	0	0	NA	NA	NA	NA
17/E18	21	3	0	0	0	13202	0	1871	0	0	0	NA	NA	NA	NA
17/E18	21	1	25	0	0	11222	0	1211	0	0	0	NA	NA	NA	NA
17/E18	21	2	25	0	0	12102	0	441	0	0	0	NA	NA	NA	NA
17/E18	21	3	25	0	0	14963	0	1156	0	0	0	NA	NA	NA	NA
17/E18	21	1	250	0	0	10947	0	221	0	0	0	NA	NA	NA	NA
17/E18	21	2	250	0	0	7812	0	386	0	0	0	NA	NA	NA	NA
17/E18	21	3	250	0	0	11002	0	661	0	0	0	NA	NA	NA	NA
E18/23	21	1	0	0	0	0	0	1101	23379	0	0	31.21	1.478	0.11	NA
E18/23	21	2	0	0	0	0	0	1156	28660	0	0	NA	NA	NA	NA
E18/23	21	3	0	0	0	0	0	936	30970	0	0	NA	NA	NA	NA
E18/23	21	1	25	0	0	0	0	441	24094	0	0	NA	NA	NA	NA
E18/23	21	2	25	0	0	0	0	166	21564	0	0	NA	NA	NA	NA
E18/23	21	3	25	0	0	0	0	331	25249	0	0	NA	NA	NA	NA
E18/23	21	1	250	0	0	0	0	798	3494	0	0	NA	NA	NA	NA
E18/23	21	2	250	0	0	0	0	1018	3549	0	0	NA	NA	NA	NA
E18/23	21	3	250	0	0	0	0	468	2888	0	0	NA	NA	NA	NA
18/23	21	1	0	0	0	0	386	0	24314	0	0	25.95	0.4971	0.01	NA
18/23	21	2	0	0	0	0	441	0	24204	0	0	NA	NA	NA	NA
18/23	21	3	0	0	0	0	496	0	20189	0	0	NA	NA	NA	NA
18/23	21	1	25	0	0	0	633	0	22554	0	0	NA	NA	NA	NA
18/23	21	2	25	0	0	0	1101	0	21234	0	0	NA	NA	NA	NA
18/23	21	3	25	0	0	0	523	0	17988	0	0	NA	NA	NA	NA
18/23	21	1	250	0	0	0	1	0	7454	0	0	NA	NA	NA	NA
18/23	21	2	250	0	0	0	28	0	3796	0	0	NA	NA	NA	NA
18/23	21	3	250	0	0	0	28	0	4016	0	0	NA	NA	NA	NA
17/32	21	1	0	0	0	31172	0	0	0	0	15403	2.15	0.3421	0.38	NA
17/32	21	2	0	0	0	32639	0	0	0	0	15311	NA	NA	NA	NA
17/32	21	3	0	0	0	29613	0	0	0	0	12652	NA	NA	NA	NA
17/32	21	1	25	0	0	25579	0	0	0	0	8252	NA	NA	NA	NA
17/32	21	2	25	0	0	32180	0	0	0	0	5776	NA	NA	NA	NA
17/32	21	3	25	0	0	36673	0	0	0	0	9627	NA	NA	NA	NA
17/32	21	1	250	0	0	18703	0	0	0	0	276	NA	NA	NA	NA
17/32	21	2	250	0	0	21362	0	0	0	0	92	NA	NA	NA	NA
17/32	21	3	250	0	0	17603	0	0	0	0	92	NA	NA	NA	NA
10/E18	21	1	0	0	10617	0	0	5941	0	0	0	4.82	0.2085	0.09	NA
10/E18	21	2	0	0	15843	0	0	2421	0	0	0	NA	NA	NA	NA
10/E18	21	3	0	0	13753	0	0	2696	0	0	0	NA	NA	NA	NA
10/E18	21	1	25	0	16503	0	0	6546	0	0	0	NA	NA	NA	NA
10/E18	21	2	25	0	10122	0	0	4456	0	0	0	NA	NA	NA	NA
10/E18	21	3	25	0	12487	0	0	3906	0	0	0	NA	NA	NA	NA
10/E18	21	1	250	0	83	0	0	826	0	0	0	NA	NA	NA	NA
10/E18	21	2	250	0	138	0	0	963	0	0	0	NA	NA	NA	NA
10/E18	21	3	250	0	28	0	0	1981	0	0	0	NA	NA	NA	NA
8/10/18/32	7	1	0	344	10315	0	516	0	0	0	9971	24.14	0.2898	NA	NA
8/10/18/32	7	2	0	344	5329	0	172	0	0	0	11690	NA	NA	NA	NA
8/10/18/32	7	3	0	344	4470	0	172	0	0	0	9799	NA	NA	NA	NA
8/10/18/32	7	1	25	344	6705	0	1	0	0	0	12034	NA	NA	NA	NA
8/10/18/32	7	2	25	344	5158	0	172	0	0	0	16331	NA	NA	NA	NA
8/10/18/32	7	3	25	344	2407	0	172	0	0	0	15472	NA	NA	NA	NA
8/10/18/32	7	1	250	35	69	0	1	0	0	0	104	NA	NA	NA	NA
8/10/18/32	7	2	250	1	104	0	1	0	0	0	413	NA	NA	NA	NA
8/10/18/32	7	3	250	1	138	0	1	0	0	0	104	NA	NA	NA	NA
10/18/E18/23	7	1	0	0	193	0	1	441	14633	0	0	30.4	0.9425	NA	NA
10/18/E18/23	7	2	0	0	496	0	1	523	14248	0	0	NA	NA	NA	NA
10/18/E18/23	7	3	0	0	743	0	28	303	15540	0	0	NA	NA	NA	NA
10/18/E18/23	7	1	25	0	331	0	28	798	17136	0	0	NA	NA	NA	NA
10/18/E18/23	7	2	25	0	358	0	83	523	18676	0	0	NA	NA	NA	NA
10/18/E18/23	7	3	25	0	413	0	28	331	16668	0	0	NA	NA	NA	NA
10/18/E18/23	7	1	250	0	28	0	28	936	3108	0	0	NA	NA	NA	NA
10/18/E18/23	7	2	250	0	248	0	1	661	2806	0	0	NA	NA	NA	NA
10/18/E18/23	7	3	250	0	28	0	1	688	1403	0	0	NA	NA	NA	NA
17/18/E18/32	7	1	0	0	0	14660	1	826	0	0	4319	36.88	1.5278	NA	NA
17/18/E18/32	7	2	0	0	0	9572	1	578	0	0	3631	NA	NA	NA	NA
17/18/E18/32	7	3	0	0	0	11800	83	936	0	0	5584	NA	NA	NA	NA
17/18/E18/32	7	1	25	0	0	14825	56	1238	0	0	4814	NA	NA	NA	NA
17/18/E18/32	7	2	25	0	0	11470	83	496	0	0	6849	NA	NA	NA	NA
17/18/E18/32	7	3	25	0	0	8719	1	441	0	0	2393	NA	NA	NA	NA
17/18/E18/32	7	1	250	0	0	1761	1	468	0	0	138	NA	NA	NA	NA
17/18/E18/32	7	2	250	0	0	1458	28	303	0	0	276	NA	NA	NA	NA
17/18/E18/32	7	3	250	0	0	2283	1	303	0	0	193	NA	NA	NA	NA
23	14	1	0	0	0	0	0	0	28674	0	0	31.01	1.4244	0.37	NA
23	14	2	0	0	0	0	0	0	24410	0	0	NA	NA	NA	NA
23	14	3	0	0	0	0	0	0	25923	0	0	NA	NA	NA	NA
23	14	1	25	0	0	0	0	0	22623	0	0	NA	NA	NA	NA
23	14	2	25	0	0	0	0	0	13065	0	0	NA	NA	NA	NA
23	14	3	25	0	0	0	0	0	13478	0	0	NA	NA	NA	NA
23	14	1	250	0	0	0	0	0	4264	0	0	NA	NA	NA	NA
23	14	2	250	0	0	0	0	0	5226	0	0	NA	NA	NA	NA
23	14	3	250	0	0	0	0	0	4896	0	0	NA	NA	NA	NA
32	14	1	0	0	0	0	0	0	0	0	49508	0.1197	4.74	7.47	NA
32	14	2	0	0	0	0	0	0	0	0	34931	NA	NA	NA	NA
32	14	3	0	0	0	0	0	0	0	0	33418	NA	NA	NA	NA
32	14	1	25	0	0	0	0	0	0	0	29292	NA	NA	NA	NA
32	14	2	25	0	0	0	0	0	0	0	27917	NA	NA	NA	NA
32	14	3	25	0	0	0	0	0	0	0	25029	NA	NA	NA	NA
32	14	1	250	0	0	0	0	0	0	0	221	NA	NA	NA	NA
32	14	2	250	0	0	0	0	0	0	0	294	NA	NA	NA	NA
32	14	3	250	0	0	0	0	0	0	0	477	NA	NA	NA	NA
31	14	1	0	0	0	0	0	0	0	4951	0	48.22	2.2523	8.88	NA
31	14	2	0	0	0	0	0	0	0	6712	0	NA	NA	NA	NA
31	14	3	0	0	0	0	0	0	0	4401	0	NA	NA	NA	NA
31	14	1	25	0	0	0	0	0	0	11057	0	NA	NA	NA	NA
31	14	2	25	0	0	0	0	0	0	10122	0	NA	NA	NA	NA
31	14	3	25	0	0	0	0	0	0	11057	0	NA	NA	NA	NA
31	14	1	250	0	0	0	0	0	0	2091	0	NA	NA	NA	NA
31	14	2	250	0	0	0	0	0	0	1596	0	NA	NA	NA	NA
31	14	3	250	0	0	0	0	0	0	1293	0	NA	NA	NA	NA
17	14	1	0	0	0	27285	0	0	0	0	0	70.89	1.6922	3.1	NA
17	14	2	0	0	0	29925	0	0	0	0	0	NA	NA	NA	NA
17	14	3	0	0	0	29375	0	0	0	0	0	NA	NA	NA	NA
17	14	1	25	0	0	22004	0	0	0	0	0	NA	NA	NA	NA
17	14	2	25	0	0	18868	0	0	0	0	0	NA	NA	NA	NA
17	14	3	25	0	0	28605	0	0	0	0	0	NA	NA	NA	NA
17	14	1	250	0	0	10947	0	0	0	0	0	NA	NA	NA	NA
17	14	2	250	0	0	10342	0	0	0	0	0	NA	NA	NA	NA
17	14	3	250	0	0	14853	0	0	0	0	0	NA	NA	NA	NA
10	14	1	0	0	10342	0	0	0	0	0	0	33.56	1.4068	2.5	NA
10	14	2	0	0	10562	0	0	0	0	0	0	NA	NA	NA	NA
10	14	3	0	0	7152	0	0	0	0	0	0	NA	NA	NA	NA
10	14	1	25	0	10287	0	0	0	0	0	0	NA	NA	NA	NA
10	14	2	25	0	12432	0	0	0	0	0	0	NA	NA	NA	NA
10	14	3	25	0	15073	0	0	0	0	0	0	NA	NA	NA	NA
10	14	1	250	0	83	0	0	0	0	0	0	NA	NA	NA	NA
10	14	2	250	0	69	0	0	0	0	0	0	NA	NA	NA	NA
10	14	3	250	0	49	0	0	0	0	0	0	NA	NA	NA	NA
18	14	1	0	0	0	0	991	0	0	0	0	33.56	0.1783	1.58	NA
18	14	2	0	0	0	0	853	0	0	0	0	NA	NA	NA	NA
18	14	3	0	0	0	0	963	0	0	0	0	NA	NA	NA	NA
18	14	1	25	0	0	0	771	0	0	0	0	NA	NA	NA	NA
18	14	2	25	0	0	0	661	0	0	0	0	NA	NA	NA	NA
18	14	3	25	0	0	0	688	0	0	0	0	NA	NA	NA	NA
18	14	1	250	0	0	0	76	0	0	0	0	NA	NA	NA	NA
18	14	2	250	0	0	0	42	0	0	0	0	NA	NA	NA	NA
18	14	3	250	0	0	0	35	0	0	0	0	NA	NA	NA	NA
E18	14	1	0	0	0	0	0	2366	0	0	0	38.58	1.6594	9.44	NA
E18	14	2	0	0	0	0	0	3521	0	0	0	NA	NA	NA	NA
E18	14	3	0	0	0	0	0	3108	0	0	0	NA	NA	NA	NA
E18	14	1	25	0	0	0	0	3081	0	0	0	NA	NA	NA	NA
E18	14	2	25	0	0	0	0	2173	0	0	0	NA	NA	NA	NA
E18	14	3	25	0	0	0	0	2476	0	0	0	NA	NA	NA	NA
E18	14	1	250	0	0	0	0	1596	0	0	0	NA	NA	NA	NA
E18	14	2	250	0	0	0	0	1238	0	0	0	NA	NA	NA	NA
E18	14	3	250	0	0	0	0	1073	0	0	0	NA	NA	NA	NA
8	14	1	0	991	0	0	0	0	0	0	0	37.69	0.0655	0.89	NA
8	14	2	0	853	0	0	0	0	0	0	0	NA	NA	NA	NA
8	14	3	0	963	0	0	0	0	0	0	0	NA	NA	NA	NA
8	14	1	25	771	0	0	0	0	0	0	0	NA	NA	NA	NA
8	14	2	25	661	0	0	0	0	0	0	0	NA	NA	NA	NA
8	14	3	25	688	0	0	0	0	0	0	0	NA	NA	NA	NA
8	14	1	250	303	0	0	0	0	0	0	0	NA	NA	NA	NA
8	14	2	250	166	0	0	0	0	0	0	0	NA	NA	NA	NA
8	14	3	250	138	0	0	0	0	0	0	0	NA	NA	NA	NA
10/17/18/E18	7	1	0	0	523	15925	606	1128	0	0	0	33.93	1.1624	NA	NA
10/17/18/E18	7	2	0	0	1101	10975	853	1513	0	0	0	NA	NA	NA	NA
10/17/18/E18	7	3	0	0	496	10205	743	963	0	0	0	NA	NA	NA	NA
10/17/18/E18	7	1	25	0	496	8444	276	633	0	0	0	NA	NA	NA	NA
10/17/18/E18	7	2	25	0	221	6767	468	441	0	0	0	NA	NA	NA	NA
10/17/18/E18	7	3	25	0	303	6656	743	661	0	0	0	NA	NA	NA	NA
10/17/18/E18	7	1	250	0	56	1981	138	331	0	0	0	NA	NA	NA	NA
10/17/18/E18	7	2	250	0	166	2338	166	413	0	0	0	NA	NA	NA	NA
10/17/18/E18	7	3	250	0	83	2036	83	303	0	0	0	NA	NA	NA	NA
8/10/17/23	7	1	0	28	83	5831	0	0	15568	0	0	30.73	1.5441	NA	NA
8/10/17/23	7	2	0	83	193	6712	0	0	13037	0	0	NA	NA	NA	NA
8/10/17/23	7	3	0	111	221	4951	0	0	15183	0	0	NA	NA	NA	NA
8/10/17/23	7	1	25	28	166	5226	0	0	11937	0	0	NA	NA	NA	NA
8/10/17/23	7	2	25	28	248	6381	0	0	15898	0	0	NA	NA	NA	NA
8/10/17/23	7	3	25	56	303	6326	0	0	13973	0	0	NA	NA	NA	NA
8/10/17/23	7	1	250	1	28	2063	0	0	3191	0	0	NA	NA	NA	NA
8/10/17/23	7	2	250	28	56	2393	0	0	3906	0	0	NA	NA	NA	NA
8/10/17/23	7	3	250	1	56	991	0	0	2806	0	0	NA	NA	NA	NA
17/E18/31/32	7	1	0	0	0	12446	0	963	0	69	2682	35.71	0.9255	NA	NA
17/E18/31/32	7	2	0	0	0	15128	0	1651	0	207	3920	NA	NA	NA	NA
17/E18/31/32	7	3	0	0	0	16228	0	688	0	69	2957	NA	NA	NA	NA
17/E18/31/32	7	1	25	0	0	13684	0	757	0	207	2613	NA	NA	NA	NA
17/E18/31/32	7	2	25	0	0	10658	0	482	0	69	2545	NA	NA	NA	NA
17/E18/31/32	7	3	25	0	0	15884	0	1238	0	207	2820	NA	NA	NA	NA
17/E18/31/32	7	1	250	0	0	2091	0	413	0	28	523	NA	NA	NA	NA
17/E18/31/32	7	2	250	0	0	2421	0	551	0	111	716	NA	NA	NA	NA
17/E18/31/32	7	3	250	0	0	3301	0	276	0	193	853	NA	NA	NA	NA
10/17/18/31	7	1	0	0	1623	16448	1	0	0	193	0	40.65	2.0563	NA	NA
10/17/18/31	7	2	0	0	1458	12377	56	0	0	303	0	NA	NA	NA	NA
10/17/18/31	7	3	0	0	551	10342	1	0	0	56	0	NA	NA	NA	NA
10/17/18/31	7	1	25	0	413	10947	28	0	0	303	0	NA	NA	NA	NA
10/17/18/31	7	2	25	0	551	14193	28	0	0	111	0	NA	NA	NA	NA
10/17/18/31	7	3	25	0	798	22004	56	0	0	633	0	NA	NA	NA	NA
10/17/18/31	7	1	250	0	248	1816	1	0	0	28	0	NA	NA	NA	NA
10/17/18/31	7	2	250	0	111	2146	1	0	0	28	0	NA	NA	NA	NA
10/17/18/31	7	3	250	0	193	1156	1	0	0	28	0	NA	NA	NA	NA
8/E18/23/32	7	1	0	111	0	0	0	221	12707	0	2476	39.31	0.7598	NA	NA
8/E18/23/32	7	2	0	56	0	0	0	551	10947	0	4456	NA	NA	NA	NA
8/E18/23/32	7	3	0	56	0	0	0	551	15403	0	3521	NA	NA	NA	NA
8/E18/23/32	7	1	25	111	0	0	0	716	9407	0	3631	NA	NA	NA	NA
8/E18/23/32	7	2	25	221	0	0	0	991	8417	0	3741	NA	NA	NA	NA
8/E18/23/32	7	3	25	56	0	0	0	606	11882	0	3631	NA	NA	NA	NA
8/E18/23/32	7	1	250	56	0	0	0	496	2063	0	496	NA	NA	NA	NA
8/E18/23/32	7	2	250	28	0	0	0	331	2228	0	441	NA	NA	NA	NA
8/E18/23/32	7	3	250	56	0	0	0	441	3521	0	221	NA	NA	NA	NA
8/17/E18/23	7	1	0	111	0	14798	0	1101	10947	0	0	33.68	1.4912	NA	NA
8/17/E18/23	7	2	0	111	0	12432	0	771	13092	0	0	NA	NA	NA	NA
8/17/E18/23	7	3	0	56	0	11662	0	936	10177	0	0	NA	NA	NA	NA
8/17/E18/23	7	1	25	166	0	14083	0	331	9682	0	0	NA	NA	NA	NA
8/17/E18/23	7	2	25	56	0	17218	0	1101	12322	0	0	NA	NA	NA	NA
8/17/E18/23	7	3	25	166	0	15953	0	991	14743	0	0	NA	NA	NA	NA
8/17/E18/23	7	1	250	83	0	908	0	441	1953	0	0	NA	NA	NA	NA
8/17/E18/23	7	2	250	28	0	248	0	248	1541	0	0	NA	NA	NA	NA
8/17/E18/23	7	3	250	56	0	221	0	358	881	0	0	NA	NA	NA	NA
8/10/18/31	7	1	0	248	1926	0	1	0	0	2393	0	34.86	1.7086	NA	NA
8/10/18/31	7	2	0	358	2228	0	56	0	0	1321	0	NA	NA	NA	NA
8/10/18/31	7	3	0	248	3163	0	56	0	0	1238	0	NA	NA	NA	NA
8/10/18/31	7	1	25	276	3714	0	56	0	0	1211	0	NA	NA	NA	NA
8/10/18/31	7	2	25	441	2503	0	111	0	0	1431	0	NA	NA	NA	NA
8/10/18/31	7	3	25	331	2558	0	111	0	0	826	0	NA	NA	NA	NA
8/10/18/31	7	1	250	1	138	0	1	0	0	111	0	NA	NA	NA	NA
8/10/18/31	7	2	250	56	138	0	1	0	0	166	0	NA	NA	NA	NA
8/10/18/31	7	3	250	28	138	0	1	0	0	221	0	NA	NA	NA	NA
32	21	1	0	0	0	0	0	0	0	0	56384	1.78	0.2192	3.85	NA
32	21	2	0	0	0	0	0	0	0	0	53359	NA	NA	NA	NA
32	21	3	0	0	0	0	0	0	0	0	42907	NA	NA	NA	NA
32	21	1	25	0	0	0	0	0	0	0	49783	NA	NA	NA	NA
32	21	2	25	0	0	0	0	0	0	0	52533	NA	NA	NA	NA
32	21	3	25	0	0	0	0	0	0	0	55146	NA	NA	NA	NA
32	21	1	250	0	0	0	0	0	0	0	1596	NA	NA	NA	NA
32	21	2	250	0	0	0	0	0	0	0	2063	NA	NA	NA	NA
32	21	3	250	0	0	0	0	0	0	0	1788	NA	NA	NA	NA
E18	21	1	0	0	0	0	0	2118	0	0	0	52.11	2.5326	12.11	NA
E18	21	2	0	0	0	0	0	3081	0	0	0	NA	NA	NA	NA
E18	21	3	0	0	0	0	0	3273	0	0	0	NA	NA	NA	NA
E18	21	1	25	0	0	0	0	2393	0	0	0	NA	NA	NA	NA
E18	21	2	25	0	0	0	0	2448	0	0	0	NA	NA	NA	NA
E18	21	3	25	0	0	0	0	1321	0	0	0	NA	NA	NA	NA
E18	21	1	250	0	0	0	0	468	0	0	0	NA	NA	NA	NA
E18	21	2	250	0	0	0	0	523	0	0	0	NA	NA	NA	NA
E18	21	3	250	0	0	0	0	798	0	0	0	NA	NA	NA	NA
17	21	1	0	0	0	20147	0	0	0	0	0	35.79	1.4137	0.09	NA
17	21	2	0	0	0	22279	0	0	0	0	0	NA	NA	NA	NA
17	21	3	0	0	0	22416	0	0	0	0	0	NA	NA	NA	NA
17	21	1	25	0	0	31011	0	0	0	0	0	NA	NA	NA	NA
17	21	2	25	0	0	45864	0	0	0	0	0	NA	NA	NA	NA
17	21	3	25	0	0	30805	0	0	0	0	0	NA	NA	NA	NA
17	21	1	250	0	0	20835	0	0	0	0	0	NA	NA	NA	NA
17	21	2	250	0	0	21110	0	0	0	0	0	NA	NA	NA	NA
17	21	3	250	0	0	19460	0	0	0	0	0	NA	NA	NA	NA
31	21	1	0	0	0	0	0	0	0	15733	0	41.42	1.2316	11.34	NA
31	21	2	0	0	0	0	0	0	0	12762	0	NA	NA	NA	NA
31	21	3	0	0	0	0	0	0	0	14633	0	NA	NA	NA	NA
31	21	1	25	0	0	0	0	0	0	12927	0	NA	NA	NA	NA
31	21	2	25	0	0	0	0	0	0	14688	0	NA	NA	NA	NA
31	21	3	25	0	0	0	0	0	0	14193	0	NA	NA	NA	NA
31	21	1	250	0	0	0	0	0	0	1898	0	NA	NA	NA	NA
31	21	2	250	0	0	0	0	0	0	1816	0	NA	NA	NA	NA
31	21	3	250	0	0	0	0	0	0	2998	0	NA	NA	NA	NA
23	21	1	0	0	0	0	0	0	29705	0	0	27.77	1.0332	0	NA
23	21	2	0	0	0	0	0	0	24754	0	0	NA	NA	NA	NA
23	21	3	0	0	0	0	0	0	34243	0	0	NA	NA	NA	NA
23	21	1	25	0	0	0	0	0	36168	0	0	NA	NA	NA	NA
23	21	2	25	0	0	0	0	0	38781	0	0	NA	NA	NA	NA
23	21	3	25	0	0	0	0	0	30530	0	0	NA	NA	NA	NA
23	21	1	250	0	0	0	0	0	7867	0	0	NA	NA	NA	NA
23	21	2	250	0	0	0	0	0	5446	0	0	NA	NA	NA	NA
23	21	3	250	0	0	0	0	0	6629	0	0	NA	NA	NA	NA
8	21	1	0	1678	0	0	0	0	0	0	0	37.61	0.0252	0	NA
8	21	2	0	1678	0	0	0	0	0	0	0	NA	NA	NA	NA
8	21	3	0	1871	0	0	0	0	0	0	0	NA	NA	NA	NA
8	21	1	25	1128	0	0	0	0	0	0	0	NA	NA	NA	NA
8	21	2	25	1458	0	0	0	0	0	0	0	NA	NA	NA	NA
8	21	3	25	1238	0	0	0	0	0	0	0	NA	NA	NA	NA
8	21	1	250	496	0	0	0	0	0	0	0	NA	NA	NA	NA
8	21	2	250	331	0	0	0	0	0	0	0	NA	NA	NA	NA
8	21	3	250	468	0	0	0	0	0	0	0	NA	NA	NA	NA
18	21	1	0	0	0	0	6326	0	0	0	0	20.04	0.1109	0.06	NA
18	21	2	0	0	0	0	4566	0	0	0	0	NA	NA	NA	NA
18	21	3	0	0	0	0	6216	0	0	0	0	NA	NA	NA	NA
18	21	1	25	0	0	0	6271	0	0	0	0	NA	NA	NA	NA
18	21	2	25	0	0	0	6051	0	0	0	0	NA	NA	NA	NA
18	21	3	25	0	0	0	6491	0	0	0	0	NA	NA	NA	NA
18	21	1	250	0	0	0	193	0	0	0	0	NA	NA	NA	NA
18	21	2	250	0	0	0	56	0	0	0	0	NA	NA	NA	NA
18	21	3	250	0	0	0	28	0	0	0	0	NA	NA	NA	NA
10	21	1	0	0	12872	0	0	0	0	0	0	34.13	0.9003	7.06	NA
10	21	2	0	0	10397	0	0	0	0	0	0	NA	NA	NA	NA
10	21	3	0	0	8417	0	0	0	0	0	0	NA	NA	NA	NA
10	21	1	25	0	12322	0	0	0	0	0	0	NA	NA	NA	NA
10	21	2	25	0	13368	0	0	0	0	0	0	NA	NA	NA	NA
10	21	3	25	0	10232	0	0	0	0	0	0	NA	NA	NA	NA
10	21	1	250	0	83	0	0	0	0	0	0	NA	NA	NA	NA
10	21	2	250	0	56	0	0	0	0	0	0	NA	NA	NA	NA
10	21	3	250	0	111	0	0	0	0	0	0	NA	NA	NA	NA
17/E18/31/32	21	1	0	0	0	27092	0	1623	0	28	633	15.18	0.1777	0.1	NA
17/E18/31/32	21	2	0	0	0	32043	0	3961	0	1	2173	NA	NA	NA	NA
17/E18/31/32	21	3	0	0	0	36994	0	4951	0	56	5061	NA	NA	NA	NA
17/E18/31/32	21	1	25	0	0	34381	0	4236	0	28	3741	NA	NA	NA	NA
17/E18/31/32	21	2	25	0	0	29292	0	2861	0	138	4429	NA	NA	NA	NA
17/E18/31/32	21	3	25	0	0	34793	0	1183	0	28	2641	NA	NA	NA	NA
17/E18/31/32	21	1	250	0	0	12817	0	798	0	881	138	NA	NA	NA	NA
17/E18/31/32	21	2	250	0	0	11222	0	413	0	413	56	NA	NA	NA	NA
17/E18/31/32	21	3	250	0	0	10452	0	551	0	578	111	NA	NA	NA	NA
17/18/E18/32	21	1	0	0	0	25992	138	3108	0	0	1816	20.08	0.1959	0.12	NA
17/18/E18/32	21	2	0	0	0	20766	111	5364	0	0	3136	NA	NA	NA	NA
17/18/E18/32	21	3	0	0	0	24617	1	3769	0	0	2888	NA	NA	NA	NA
17/18/E18/32	21	1	25	0	0	21591	28	2861	0	0	2256	NA	NA	NA	NA
17/18/E18/32	21	2	25	0	0	18566	111	3356	0	0	1981	NA	NA	NA	NA
17/18/E18/32	21	3	25	0	0	26129	166	2806	0	0	2613	NA	NA	NA	NA
17/18/E18/32	21	1	250	0	0	8032	1	743	0	0	138	NA	NA	NA	NA
17/18/E18/32	21	2	250	0	0	9902	1	688	0	0	193	NA	NA	NA	NA
17/18/E18/32	21	3	250	0	0	9572	28	798	0	0	56	NA	NA	NA	NA
10/17/18/E18	21	1	0	0	83	10892	2311	2751	0	0	0	16.07	0.0901	0.14	NA
10/17/18/E18	21	2	0	0	83	12487	2421	2036	0	0	0	NA	NA	NA	NA
10/17/18/E18	21	3	0	0	83	12652	2256	3081	0	0	0	NA	NA	NA	NA
10/17/18/E18	21	1	25	0	111	13423	2421	936	0	0	0	NA	NA	NA	NA
10/17/18/E18	21	2	25	0	83	16393	2393	1376	0	0	0	NA	NA	NA	NA
10/17/18/E18	21	3	25	0	83	15348	2311	1128	0	0	0	NA	NA	NA	NA
10/17/18/E18	21	1	250	0	28	11497	523	826	0	0	0	NA	NA	NA	NA
10/17/18/E18	21	2	250	0	28	10287	193	688	0	0	0	NA	NA	NA	NA
10/17/18/E18	21	3	250	0	1	10232	468	1018	0	0	0	NA	NA	NA	NA
10/18/E18/23	21	1	0	0	1	0	138	936	24754	0	0	34.01	1.037	0.12	NA
10/18/E18/23	21	2	0	0	1	0	166	2146	30668	0	0	NA	NA	NA	NA
10/18/E18/23	21	3	0	0	28	0	56	1596	25167	0	0	NA	NA	NA	NA
10/18/E18/23	21	1	25	0	1	0	28	523	30530	0	0	NA	NA	NA	NA
10/18/E18/23	21	2	25	0	1	0	28	606	26955	0	0	NA	NA	NA	NA
10/18/E18/23	21	3	25	0	28	0	28	386	2723	0	0	NA	NA	NA	NA
10/18/E18/23	21	1	250	0	1	0	1	166	8857	0	0	NA	NA	NA	NA
10/18/E18/23	21	2	250	0	28	0	1	908	11442	0	0	NA	NA	NA	NA
10/18/E18/23	21	3	250	0	28	0	28	496	13037	0	0	NA	NA	NA	NA
8/10/17/23	21	1	0	56	1	4071	0	0	8692	0	0	39.69	1.7079	0.17	NA
8/10/17/23	21	2	0	56	1	1623	0	0	6216	0	0	NA	NA	NA	NA
8/10/17/23	21	3	0	56	1	2146	0	0	9572	0	0	NA	NA	NA	NA
8/10/17/23	21	1	25	28	1	1816	0	0	9434	0	0	NA	NA	NA	NA
8/10/17/23	21	2	25	56	28	2806	0	0	11525	0	0	NA	NA	NA	NA
8/10/17/23	21	3	25	56	1	3301	0	0	12762	0	0	NA	NA	NA	NA
8/10/17/23	21	1	250	193	1	6656	0	0	8197	0	0	NA	NA	NA	NA
8/10/17/23	21	2	250	248	1	5666	0	0	5749	0	0	NA	NA	NA	NA
8/10/17/23	21	3	250	138	1	6987	0	0	7317	0	0	NA	NA	NA	NA
8/E18/23/32	21	1	0	358	0	0	0	28	6629	0	166	40.69	1.6462	0.15	NA
8/E18/23/32	21	2	0	111	0	0	0	28	4429	0	28	NA	NA	NA	NA
8/E18/23/32	21	3	0	221	0	0	0	303	7427	0	138	NA	NA	NA	NA
8/E18/23/32	21	1	25	358	0	0	0	166	6244	0	28	NA	NA	NA	NA
8/E18/23/32	21	2	25	248	0	0	0	56	6629	0	83	NA	NA	NA	NA
8/E18/23/32	21	3	25	221	0	0	0	56	6904	0	111	NA	NA	NA	NA
8/E18/23/32	21	1	250	83	0	0	0	28	3108	0	56	NA	NA	NA	NA
8/E18/23/32	21	2	250	221	0	0	0	83	5721	0	221	NA	NA	NA	NA
8/E18/23/32	21	3	250	358	0	0	0	56	6684	0	138	NA	NA	NA	NA
8/17/E18/23	21	1	0	248	0	5199	0	28	7124	0	0	39.23	1.1554	0.42	NA
8/17/E18/23	21	2	0	83	0	3989	0	138	9434	0	0	NA	NA	NA	NA
8/17/E18/23	21	3	0	166	0	3246	0	83	7207	0	0	NA	NA	NA	NA
8/17/E18/23	21	1	25	276	0	4621	0	56	10480	0	0	NA	NA	NA	NA
8/17/E18/23	21	2	25	853	0	5941	0	56	6326	0	0	NA	NA	NA	NA
8/17/E18/23	21	3	25	331	0	5089	0	1	5611	0	0	NA	NA	NA	NA
8/17/E18/23	21	1	250	248	0	3576	0	28	551	0	0	NA	NA	NA	NA
8/17/E18/23	21	2	250	83	0	3686	0	83	413	0	0	NA	NA	NA	NA
8/17/E18/23	21	3	250	138	0	3906	0	28	771	0	0	NA	0.121	1.01	NA
8/10/18/32	21	1	0	83	56	0	1	0	0	0	4016	0.6	#VERW!	#VERW!	NA
8/10/18/32	21	2	0	56	28	0	1	0	0	0	6299	NA	NA	NA	NA
8/10/18/32	21	3	0	248	56	0	1	0	0	0	4044	NA	NA	NA	NA
8/10/18/32	21	1	25	276	56	0	1	0	0	0	1513	NA	NA	NA	NA
8/10/18/32	21	2	25	551	166	0	28	0	0	0	3989	NA	NA	NA	NA
8/10/18/32	21	3	25	276	28	0	1	0	0	0	166	NA	NA	NA	NA
8/10/18/32	21	1	250	248	28	0	1	0	0	0	83	NA	NA	NA	NA
8/10/18/32	21	2	250	193	56	0	28	0	0	0	83	NA	NA	NA	NA
8/10/18/32	21	3	250	276	56	0	83	0	0	0	138	NA	NA	NA	NA
10/17/18/31	21	1	0	0	386	24479	56	0	0	1	0	26.76	0.7447	0.12	NA
10/17/18/31	21	2	0	0	331	30393	56	0	0	1	0	NA	NA	NA	NA
10/17/18/31	21	3	0	0	138	27367	56	0	0	1	0	NA	NA	NA	NA
10/17/18/31	21	1	25	0	138	33556	111	0	0	1	0	NA	NA	NA	NA
10/17/18/31	21	2	25	0	193	34518	28	0	0	1	0	NA	NA	NA	NA
10/17/18/31	21	3	25	0	248	33831	83	0	0	1	0	NA	NA	NA	NA
10/17/18/31	21	1	250	0	193	6712	1	0	0	688	0	NA	NA	NA	NA
10/17/18/31	21	2	250	0	56	7812	28	0	0	578	0	NA	NA	NA	NA
10/17/18/31	21	3	250	0	1	8197	1	0	0	1266	0	NA	NA	NA	NA
8/10/18/31	21	1	0	661	2173	0	138	0	0	28	0	25.06	0.0888	0.21	NA
8/10/18/31	21	2	0	413	3273	0	28	0	0	1	0	NA	NA	NA	NA
8/10/18/31	21	3	0	523	3576	0	83	0	0	1	0	NA	NA	NA	NA
8/10/18/31	21	1	25	468	3439	0	248	0	0	1	0	NA	NA	NA	NA
8/10/18/31	21	2	25	798	3631	0	56	0	0	1	0	NA	NA	NA	NA
8/10/18/31	21	3	25	826	2228	0	221	0	0	1	0	NA	NA	NA	NA
8/10/18/31	21	1	250	138	28	0	28	0	0	1	0	NA	NA	NA	NA
8/10/18/31	21	2	250	138	28	0	1	0	0	1	0	NA	NA	NA	NA
8/10/18/31	21	3	250	138	28	0	1	0	0	1	0	NA	NA	NA	NA
8/17	14	1	0	303	0	13257	0	0	0	0	0	39.51	1.5775	0.24	NA
8/17	14	2	0	138	0	12872	0	0	0	0	0	NA	NA	NA	NA
8/17	14	3	0	193	0	16751	0	0	0	0	0	NA	NA	NA	NA
8/17	14	1	25	221	0	16503	0	0	0	0	0	NA	NA	NA	NA
8/17	14	2	25	221	0	12102	0	0	0	0	0	NA	NA	NA	NA
8/17	14	3	25	303	0	11497	0	0	0	0	0	NA	NA	NA	NA
8/17	14	1	250	111	0	963	0	0	0	0	0	NA	NA	NA	NA
8/17	14	2	250	83	0	1486	0	0	0	0	0	NA	NA	NA	NA
8/17	14	3	250	111	0	1926	0	0	0	0	0	NA	NA	NA	NA
10/18	14	1	0	0	10672	0	578	0	0	0	0	22.59	0.1298	0.6	NA
10/18	14	2	0	0	8252	0	743	0	0	0	0	NA	NA	NA	NA
10/18	14	3	0	0	7812	0	688	0	0	0	0	NA	NA	NA	NA
10/18	14	1	25	0	6326	0	1156	0	0	0	0	NA	NA	NA	NA
10/18	14	2	25	0	8307	0	1018	0	0	0	0	NA	NA	NA	NA
10/18	14	3	25	0	9187	0	936	0	0	0	0	NA	NA	NA	NA
10/18	14	1	250	0	83	0	28	0	0	0	0	NA	NA	NA	NA
10/18	14	2	250	0	138	0	28	0	0	0	0	NA	NA	NA	NA
10/18	14	3	250	0	83	0	28	0	0	0	0	NA	NA	NA	NA
31/32	14	1	0	0	0	0	0	0	0	1	36856	2.79	0.2003	2.32	NA
31/32	14	2	0	0	0	0	0	0	0	1	29155	NA	NA	NA	NA
31/32	14	3	0	0	0	0	0	0	0	1	30805	NA	NA	NA	NA
31/32	14	1	25	0	0	0	0	0	0	1	30668	NA	NA	NA	NA
31/32	14	2	25	0	0	0	0	0	0	1	30943	NA	NA	NA	NA
31/32	14	3	25	0	0	0	0	0	0	1	24892	NA	NA	NA	NA
31/32	14	1	250	0	0	0	0	0	0	2256	386	NA	NA	NA	NA
31/32	14	2	250	0	0	0	0	0	0	2641	551	NA	NA	NA	NA
31/32	14	3	250	0	0	0	0	0	0	1486	413	NA	NA	NA	NA
8/31	14	1	0	1513	0	0	0	0	0	2201	0	32.27	0.0353	0.55	NA
8/31	14	2	0	1348	0	0	0	0	0	1403	0	NA	NA	NA	NA
8/31	14	3	0	1376	0	0	0	0	0	606	0	NA	NA	NA	NA
8/31	14	1	25	1651	0	0	0	0	0	2036	0	NA	NA	NA	NA
8/31	14	2	25	2228	0	0	0	0	0	2283	0	NA	NA	NA	NA
8/31	14	3	25	1513	0	0	0	0	0	2888	0	NA	NA	NA	NA
8/31	14	1	250	1953	0	0	0	0	0	331	0	NA	NA	NA	NA
8/31	14	2	250	441	0	0	0	0	0	413	0	NA	NA	NA	NA
8/31	14	3	250	193	0	0	0	0	0	578	0	NA	NA	NA	NA
18/31	14	1	0	0	0	0	1871	0	0	1403	0	34.21	0.0819	0.26	NA
18/31	14	2	0	0	0	0	2338	0	0	1156	0	NA	NA	NA	NA
18/31	14	3	0	0	0	0	2888	0	0	4016	0	NA	NA	NA	NA
18/31	14	1	25	0	0	0	1513	0	0	6464	0	NA	NA	NA	NA
18/31	14	2	25	0	0	0	1733	0	0	6491	0	NA	NA	NA	NA
18/31	14	3	25	0	0	0	2008	0	0	7839	0	NA	NA	NA	NA
18/31	14	1	250	0	0	0	56	0	0	1376	0	NA	NA	NA	NA
18/31	14	2	250	0	0	0	56	0	0	1348	0	NA	NA	NA	NA
18/31	14	3	250	0	0	0	193	0	0	1871	0	NA	NA	NA	NA
17/E18	14	1	0	0	0	13092	0	3136	0	0	0	33.04	1.3268	1.66	NA
17/E18	14	2	0	0	0	14908	0	3301	0	0	0	NA	NA	NA	NA
17/E18	14	3	0	0	0	18098	0	3301	0	0	0	NA	NA	NA	NA
17/E18	14	1	25	0	0	15953	0	1101	0	0	0	NA	NA	NA	NA
17/E18	14	2	25	0	0	19363	0	1926	0	0	0	NA	NA	NA	NA
17/E18	14	3	25	0	0	12652	0	1761	0	0	0	NA	NA	NA	NA
17/E18	14	1	250	0	0	9022	0	496	0	0	0	NA	NA	NA	NA
17/E18	14	2	250	0	0	4951	0	991	0	0	0	NA	NA	NA	NA
17/E18	14	3	250	0	0	4016	0	1156	0	0	0	NA	NA	NA	NA
E18/23	14	1	0	0	0	0	0	1596	21729	0	0	36.68	1.0439	0.49	NA
E18/23	14	2	0	0	0	0	0	2036	28605	0	0	NA	NA	NA	NA
E18/23	14	3	0	0	0	0	0	963	22279	0	0	NA	NA	NA	NA
E18/23	14	1	25	0	0	0	0	1266	22416	0	0	NA	NA	NA	NA
E18/23	14	2	25	0	0	0	0	1211	16365	0	0	NA	NA	NA	NA
E18/23	14	3	25	0	0	0	0	1238	24617	0	0	NA	NA	NA	NA
E18/23	14	1	250	0	0	0	0	936	2531	0	0	NA	NA	NA	NA
E18/23	14	2	250	0	0	0	0	798	3136	0	0	NA	NA	NA	NA
E18/23	14	3	250	0	0	0	0	936	2641	0	0	NA	NA	NA	NA
18/23	14	1	0	0	0	0	248	0	35481	0	0	27.37	0.8228	0.22	NA
18/23	14	2	0	0	0	0	413	0	24479	0	0	NA	NA	NA	NA
18/23	14	3	0	0	0	0	248	0	21866	0	0	NA	NA	NA	NA
18/23	14	1	25	0	0	0	441	0	32180	0	0	NA	NA	NA	NA
18/23	14	2	25	0	0	0	386	0	39331	0	0	NA	NA	NA	NA
18/23	14	3	25	0	0	0	138	0	35206	0	0	NA	NA	NA	NA
18/23	14	1	250	0	0	0	56	0	6436	0	0	NA	NA	NA	NA
18/23	14	2	250	0	0	0	83	0	5061	0	0	NA	NA	NA	NA
18/23	14	3	250	0	0	0	28	0	5006	0	0	NA	NA	NA	NA
17/32	14	1	0	0	0	17191	0	0	0	0	9077	13.93	0.1607	0.34	NA
17/32	14	2	0	0	0	25511	0	0	0	0	9283	NA	NA	NA	NA
17/32	14	3	0	0	0	14578	0	0	0	0	8596	NA	NA	NA	NA
17/32	14	1	25	0	0	20422	0	0	0	0	5845	NA	NA	NA	NA
17/32	14	2	25	0	0	20904	0	0	0	0	3507	NA	NA	NA	NA
17/32	14	3	25	0	0	22623	0	0	0	0	8596	NA	NA	NA	NA
17/32	14	1	250	0	0	16503	0	0	0	0	207	NA	NA	NA	NA
17/32	14	2	250	0	0	19391	0	0	0	0	138	NA	NA	NA	NA
17/32	14	3	250	0	0	18497	0	0	0	0	619	NA	NA	NA	NA
10/E18	14	1	0	0	9696	0	0	2132	0	0	0	20.45	0.1991	1.46	NA
10/E18	14	2	0	0	9558	0	0	826	0	0	0	NA	NA	NA	NA
10/E18	14	3	0	0	8389	0	0	1307	0	0	0	NA	NA	NA	NA
10/E18	14	1	25	0	11690	0	0	1169	0	0	0	NA	NA	NA	NA
10/E18	14	2	25	0	11415	0	0	5020	0	0	0	NA	NA	NA	NA
10/E18	14	3	25	0	17741	0	0	5501	0	0	0	NA	NA	NA	NA
10/E18	14	1	250	0	28	0	0	441	0	0	0	NA	NA	NA	NA
10/E18	14	2	250	0	28	0	0	578	0	0	0	NA	NA	NA	NA
10/E18	14	3	250	0	56	0	0	771	0	0	0	NA	NA	NA	NA
8/10/17/18/E18/31	7	1	0	56	1458	13973	83	1376	0	28	0	36.6	1.4648	NA	NA
8/10/17/18/E18/31	7	2	0	28	853	10452	56	523	0	1	0	NA	NA	NA	NA
8/10/17/18/E18/31	7	3	0	28	358	14633	28	358	0	1	0	NA	NA	NA	NA
8/10/17/18/E18/31	7	1	25	166	771	15513	28	551	0	111	0	NA	NA	NA	NA
8/10/17/18/E18/31	7	2	25	138	1183	15843	28	221	0	28	0	NA	NA	NA	NA
8/10/17/18/E18/31	7	3	25	28	688	7592	1	661	0	1	0	NA	NA	NA	NA
8/10/17/18/E18/31	7	1	250	28	1	716	1	138	0	56	0	NA	NA	NA	NA
8/10/17/18/E18/31	7	2	250	1	1	1211	1	441	0	1	0	NA	NA	NA	NA
8/10/17/18/E18/31	7	3	250	28	1	1458	1	248	0	303	0	NA	NA	NA	NA
8/10/18/E18/23/31	7	1	0	83	303	0	1	303	9847	83	0	26.23	0.8782	NA	NA
8/10/18/E18/23/31	7	2	0	83	496	0	28	331	12707	1	0	NA	NA	NA	NA
8/10/18/E18/23/31	7	3	0	1	468	0	1	358	11992	1	0	NA	NA	NA	NA
8/10/18/E18/23/31	7	1	25	83	221	0	1	138	13312	1	0	NA	NA	NA	NA
8/10/18/E18/23/31	7	2	25	56	441	0	28	441	12212	1	0	NA	NA	NA	NA
8/10/18/E18/23/31	7	3	25	83	193	0	28	193	17163	1	0	NA	NA	NA	NA
8/10/18/E18/23/31	7	1	250	1	28	0	28	166	1101	111	0	NA	NA	NA	NA
8/10/18/E18/23/31	7	2	250	28	138	0	1	138	578	193	0	NA	NA	NA	NA
8/10/18/E18/23/31	7	3	250	1	111	0	1	276	1238	83	0	NA	NA	NA	NA
8/17/18/E18/23/31	7	1	0	28	0	9462	1	1816	8912	1	0	50.08	0.8776	NA	NA
8/17/18/E18/23/31	7	2	0	1	0	8307	1	1761	12047	1	0	NA	NA	NA	NA
8/17/18/E18/23/31	7	3	0	28	0	6877	1	1458	9187	1	0	NA	NA	NA	NA
8/17/18/E18/23/31	7	1	25	28	0	8472	1	606	6932	1	0	NA	NA	NA	NA
8/17/18/E18/23/31	7	2	25	56	0	6491	1	578	4291	1	0	NA	NA	NA	NA
8/17/18/E18/23/31	7	3	25	56	0	5996	1	771	6601	1	0	NA	NA	NA	NA
8/17/18/E18/23/31	7	1	250	1	0	441	1	221	1073	28	0	NA	NA	NA	NA
8/17/18/E18/23/31	7	2	250	83	0	578	1	276	1513	28	0	NA	NA	NA	NA
8/17/18/E18/23/31	7	3	250	1	0	1073	1	413	2256	56	0	NA	NA	NA	NA
8/10/17/E18/23/31	7	1	0	28	633	6877	0	963	9792	1	0	29.23	0.9746	NA	NA
8/10/17/E18/23/31	7	2	0	28	221	11002	0	1458	12542	1	0	NA	NA	NA	NA
8/10/17/E18/23/31	7	3	0	28	551	10067	0	578	13257	1	0	NA	NA	NA	NA
8/10/17/E18/23/31	7	1	25	138	358	7482	0	523	13753	1	0	NA	NA	NA	NA
8/10/17/E18/23/31	7	2	25	28	221	10012	0	551	12652	1	0	NA	NA	NA	NA
8/10/17/E18/23/31	7	3	25	28	523	13202	0	496	12487	1	0	NA	NA	NA	NA
8/10/17/E18/23/31	7	1	250	28	111	688	0	193	1458	1	0	NA	NA	NA	NA
8/10/17/E18/23/31	7	2	250	1	83	303	0	221	1513	1	0	NA	NA	NA	NA
8/10/17/E18/23/31	7	3	250	28	221	523	0	221	1101	1	0	NA	NA	NA	NA
8/10/17/E18/23/32	7	1	0	28	303	13202	0	523	8252	0	276	29.51	1.0559	NA	NA
8/10/17/E18/23/32	7	2	0	111	551	7372	0	551	8142	0	248	NA	NA	NA	NA
8/10/17/E18/23/32	7	3	0	56	221	14193	0	303	12212	0	248	NA	NA	NA	NA
8/10/17/E18/23/32	7	1	25	28	248	10892	0	248	12322	0	83	NA	NA	NA	NA
8/10/17/E18/23/32	7	2	25	28	111	11002	0	248	13698	0	193	NA	NA	NA	NA
8/10/17/E18/23/32	7	3	25	56	331	13092	0	441	11827	0	138	NA	NA	NA	NA
8/10/17/E18/23/32	7	1	250	1	28	881	0	331	1156	0	138	NA	NA	NA	NA
8/10/17/E18/23/32	7	2	250	1	138	1266	0	221	2201	0	56	NA	NA	NA	NA
8/10/17/E18/23/32	7	3	250	1	28	991	0	111	2063	0	1	NA	NA	NA	NA
10/17/E18/23/31/32	7	1	0	0	413	17603	0	551	18483	28	1018	31.54	0.9595	NA	NA
10/17/E18/23/31/32	7	2	0	0	496	16063	0	688	14853	1	606	NA	NA	NA	NA
10/17/E18/23/31/32	7	3	0	0	441	16833	0	441	11552	28	1046	NA	NA	NA	NA
10/17/E18/23/31/32	7	1	25	0	413	10012	0	386	10012	56	56	NA	NA	NA	NA
10/17/E18/23/31/32	7	2	25	0	138	12047	0	276	7867	83	83	NA	NA	NA	NA
10/17/E18/23/31/32	7	3	25	0	331	13863	0	633	8967	1	248	NA	NA	NA	NA
10/17/E18/23/31/32	7	1	250	0	28	3191	0	386	2833	111	28	NA	NA	NA	NA
10/17/E18/23/31/32	7	2	250	0	111	2971	0	413	4264	138	1	NA	NA	NA	NA
10/17/E18/23/31/32	7	3	250	0	83	3604	0	523	4539	56	56	NA	NA	NA	NA
8/17/18/E18/23/32	7	1	0	28	0	7812	1	688	4676	0	716	32.91	1.1957	NA	NA
8/17/18/E18/23/32	7	2	0	28	0	10562	1	386	10232	0	826	NA	NA	NA	NA
8/17/18/E18/23/32	7	3	0	28	0	10672	1	578	10342	0	1183	NA	NA	NA	NA
8/17/18/E18/23/32	7	1	25	28	0	12322	1	193	7372	0	606	NA	NA	NA	NA
8/17/18/E18/23/32	7	2	25	28	0	17713	1	303	12927	0	1376	NA	NA	NA	NA
8/17/18/E18/23/32	7	3	25	28	0	16448	1	358	15623	0	441	NA	NA	NA	NA
8/17/18/E18/23/32	7	1	250	28	0	1238	1	248	2201	0	28	NA	NA	NA	NA
8/17/18/E18/23/32	7	2	250	28	0	468	1	248	936	0	56	NA	NA	NA	NA
8/17/18/E18/23/32	7	3	250	28	0	386	1	56	1651	0	111	NA	NA	NA	NA
10/17/18/E18/23/31	7	1	0	0	248	18923	28	661	12432	28	0	30.53	1.1617	NA	NA
10/17/18/E18/23/31	7	2	0	0	331	14413	28	221	15953	1	0	NA	NA	NA	NA
10/17/18/E18/23/31	7	3	0	0	331	13202	1	331	10672	1	0	NA	NA	NA	NA
10/17/18/E18/23/31	7	1	25	0	166	13643	1	331	10452	1	0	NA	NA	NA	NA
10/17/18/E18/23/31	7	2	25	0	111	15568	28	523	11882	1	0	NA	NA	NA	NA
10/17/18/E18/23/31	7	3	25	0	303	11882	28	331	13643	1	0	NA	NA	NA	NA
10/17/18/E18/23/31	7	1	250	0	28	1706	1	111	2256	83	0	NA	NA	NA	NA
10/17/18/E18/23/31	7	2	250	0	83	963	1	166	1926	28	0	NA	NA	NA	NA
10/17/18/E18/23/31	7	3	250	0	83	1623	1	83	2228	83	0	NA	NA	NA	NA
10/18/E18/23/31/32	7	1	0	0	111	0	1	716	17053	1	881	22.91	0.4517	NA	NA
10/18/E18/23/31/32	7	2	0	0	193	0	28	166	15403	1	496	NA	NA	NA	NA
10/18/E18/23/31/32	7	3	0	0	248	0	1	221	18923	56	413	NA	NA	NA	NA
10/18/E18/23/31/32	7	1	25	0	386	0	56	303	20904	28	1953	NA	NA	NA	NA
10/18/E18/23/31/32	7	2	25	0	193	0	56	743	17383	28	2668	NA	NA	NA	NA
10/18/E18/23/31/32	7	3	25	0	496	0	28	413	20684	1	606	NA	NA	NA	NA
10/18/E18/23/31/32	7	1	250	0	83	0	1	111	2421	111	83	NA	NA	NA	NA
10/18/E18/23/31/32	7	2	250	0	111	0	28	303	3246	56	166	NA	NA	NA	NA
10/18/E18/23/31/32	7	3	250	0	28	0	1	193	2091	111	28	NA	NA	NA	NA
17/18/E18/23/31/32	7	1	0	0	0	11057	1	578	9847	28	468	31.98	1.0597	NA	NA
17/18/E18/23/31/32	7	2	0	0	0	16613	1	688	11992	1	331	NA	NA	NA	NA
17/18/E18/23/31/32	7	3	0	0	0	16063	1	1073	8802	1	276	NA	NA	NA	NA
17/18/E18/23/31/32	7	1	25	0	0	10562	28	248	7867	1	1073	NA	NA	NA	NA
17/18/E18/23/31/32	7	2	25	0	0	8197	1	166	7592	1	716	NA	NA	NA	NA
17/18/E18/23/31/32	7	3	25	0	0	8417	1	193	4896	1	688	NA	NA	NA	NA
17/18/E18/23/31/32	7	1	250	0	0	2833	1	111	3081	83	111	NA	NA	NA	NA
17/18/E18/23/31/32	7	2	250	0	0	3411	1	248	3026	56	83	NA	NA	NA	NA
17/18/E18/23/31/32	7	3	250	0	0	2888	1	221	2586	83	28	NA	NA	NA	NA
8/10/17/18/E18/23/31/32	7	1	0	28	83	12542	1	331	6601	1	633	36.68	0.906	NA	NA
8/10/17/18/E18/23/31/32	7	2	0	28	248	8472	1	248	9517	28	551	NA	NA	NA	NA
8/10/17/18/E18/23/31/32	7	3	0	1	138	7757	1	221	10507	1	606	NA	NA	NA	NA
8/10/17/18/E18/23/31/32	7	1	25	28	56	7592	1	221	6987	1	138	NA	NA	NA	NA
8/10/17/18/E18/23/31/32	7	2	25	28	83	8527	1	248	5996	1	28	NA	NA	NA	NA
8/10/17/18/E18/23/31/32	7	3	25	28	28	11937	1	83	7922	1	83	NA	NA	NA	NA
8/10/17/18/E18/23/31/32	7	1	250	1	111	1541	1	221	1733	83	28	NA	NA	NA	NA
8/10/17/18/E18/23/31/32	7	2	250	1	56	468	1	138	1981	83	28	NA	NA	NA	NA
8/10/17/18/E18/23/31/32	7	3	250	1	28	936	1	56	2338	83	28	NA	NA	NA	NA
8/10/17/18/E18/31	14	1	0	56	633	13257	28	138	0	1	0	30.97	1.3496	0	NA
8/10/17/18/E18/31	14	2	0	56	331	10562	28	56	0	1	0	NA	NA	NA	NA
8/10/17/18/E18/31	14	3	0	28	716	12707	1	111	0	1	0	NA	NA	NA	NA
8/10/17/18/E18/31	14	1	25	166	743	12377	83	111	0	1	0	NA	NA	NA	NA
8/10/17/18/E18/31	14	2	25	83	688	14413	28	56	0	1	0	NA	NA	NA	NA
8/10/17/18/E18/31	14	3	25	83	358	9297	1	221	0	28	0	NA	NA	NA	NA
8/10/17/18/E18/31	14	1	250	28	56	2806	1	606	0	28	0	NA	NA	NA	NA
8/10/17/18/E18/31	14	2	250	28	386	3521	1	881	0	28	0	NA	NA	NA	NA
8/10/17/18/E18/31	14	3	250	83	28	1568	1	138	0	28	0	NA	NA	NA	NA
8/10/18/E18/23/31	14	1	0	28	523	0	1	83	10342	1	0	29.15	1.1283	0.07	NA
8/10/18/E18/23/31	14	2	0	83	853	0	1	138	7922	1	0	NA	NA	NA	NA
8/10/18/E18/23/31	14	3	0	83	303	0	1	111	8939	1	0	NA	NA	NA	NA
8/10/18/E18/23/31	14	1	25	111	138	0	1	83	13010	1	0	NA	NA	NA	NA
8/10/18/E18/23/31	14	2	25	138	138	0	28	28	8912	1	0	NA	NA	NA	NA
8/10/18/E18/23/31	14	3	25	83	221	0	56	138	13092	28	0	NA	NA	NA	NA
8/10/18/E18/23/31	14	1	250	28	28	0	1	111	2668	166	0	NA	NA	NA	NA
8/10/18/E18/23/31	14	2	250	28	28	0	1	276	2118	28	0	NA	NA	NA	NA
8/10/18/E18/23/31	14	3	250	28	28	0	1	83	2668	28	0	NA	NA	NA	NA
8/17/18/E18/23/31	14	1	0	28	0	4181	1	771	9132	1	0	27.77	1.0244	0.06	NA
8/17/18/E18/23/31	14	2	0	56	0	5941	1	578	9627	1	0	NA	NA	NA	NA
8/17/18/E18/23/31	14	3	0	83	0	8142	1	248	7207	1	0	NA	NA	NA	NA
8/17/18/E18/23/31	14	1	25	83	0	9627	56	496	6987	1	0	NA	NA	NA	NA
8/17/18/E18/23/31	14	2	25	83	0	8252	1	523	9792	1	0	NA	NA	NA	NA
8/17/18/E18/23/31	14	3	25	83	0	7482	1	221	8912	1	0	NA	NA	NA	NA
8/17/18/E18/23/31	14	1	250	28	0	1293	1	138	1541	1	0	NA	NA	NA	NA
8/17/18/E18/23/31	14	2	250	28	0	661	1	111	1101	1	0	NA	NA	NA	NA
8/17/18/E18/23/31	14	3	250	28	0	1293	1	56	2201	1	0	NA	NA	NA	NA
8/10/17/E18/23/31	14	1	0	28	193	14358	0	248	6271	1	0	27.73	1.3854	0.04	NA
8/10/17/E18/23/31	14	2	0	56	248	13312	0	221	10342	1	0	NA	NA	NA	NA
8/10/17/E18/23/31	14	3	0	56	166	6244	0	28	7344	1	0	NA	NA	NA	NA
8/10/17/E18/23/31	14	1	25	166	111	5776	0	166	7262	1	0	NA	NA	NA	NA
8/10/17/E18/23/31	14	2	25	28	138	7537	0	193	10122	1	0	NA	NA	NA	NA
8/10/17/E18/23/31	14	3	25	83	468	6326	0	303	10727	1	0	NA	NA	NA	NA
8/10/17/E18/23/31	14	1	250	28	56	4731	0	276	6051	1	0	NA	NA	NA	NA
8/10/17/E18/23/31	14	2	250	1	28	4291	0	248	5721	1	0	NA	NA	NA	NA
8/10/17/E18/23/31	14	3	250	56	1	2806	0	138	6822	1	0	NA	NA	NA	NA
8/10/17/E18/23/32	14	1	0	28	166	11662	0	413	12927	0	276	25.99	1.2121	0	NA
8/10/17/E18/23/32	14	2	0	28	83	8857	0	138	16558	0	138	NA	NA	NA	NA
8/10/17/E18/23/32	14	3	0	1	56	9737	0	138	16943	0	193	NA	NA	NA	NA
8/10/17/E18/23/32	14	1	25	56	83	13423	0	111	18043	0	28	NA	NA	NA	NA
8/10/17/E18/23/32	14	2	25	83	56	11332	0	1	18758	0	56	NA	NA	NA	NA
8/10/17/E18/23/32	14	3	25	56	138	13202	0	111	13698	0	28	NA	NA	NA	NA
8/10/17/E18/23/32	14	1	250	28	56	2641	0	303	4319	0	28	NA	NA	NA	NA
8/10/17/E18/23/32	14	2	250	56	28	2751	0	193	6794	0	111	NA	NA	NA	NA
8/10/17/E18/23/32	14	3	250	28	28	1513	0	193	4566	0	83	NA	NA	NA	NA
10/17/E18/23/31/32	14	1	0	0	276	19033	0	331	23874	1	56	22.27	0.5393	0.01	NA
10/17/E18/23/31/32	14	2	0	0	386	13588	0	1211	18978	1	56	NA	NA	NA	NA
10/17/E18/23/31/32	14	3	0	0	468	9462	0	496	13863	1	56	NA	NA	NA	NA
10/17/E18/23/31/32	14	1	25	0	716	20794	0	1926	15293	1	83	NA	NA	NA	NA
10/17/E18/23/31/32	14	2	25	0	413	14028	0	963	17768	1	28	NA	NA	NA	NA
10/17/E18/23/31/32	14	3	25	0	166	20794	0	771	14165	1	56	NA	NA	NA	NA
10/17/E18/23/31/32	14	1	250	0	28	3906	0	441	8637	138	83	NA	NA	NA	NA
10/17/E18/23/31/32	14	2	250	0	28	8197	0	248	8692	276	83	NA	NA	NA	NA
10/17/E18/23/31/32	14	3	250	0	28	8087	0	138	9187	248	111	NA	NA	NA	NA
8/17/18/E18/23/32	14	1	0	28	0	6381	1	276	10287	0	28	34.01	1.2921	0.45	NA
8/17/18/E18/23/32	14	2	0	56	0	5886	1	248	9132	0	1	NA	NA	NA	NA
8/17/18/E18/23/32	14	3	0	56	0	3411	1	56	7592	0	1	NA	NA	NA	NA
8/17/18/E18/23/32	14	1	25	56	0	4346	1	111	4621	0	28	NA	NA	NA	NA
8/17/18/E18/23/32	14	2	25	111	0	2531	1	111	5336	0	1	NA	NA	NA	NA
8/17/18/E18/23/32	14	3	25	28	0	4731	1	83	6161	0	28	NA	NA	NA	NA
8/17/18/E18/23/32	14	1	250	28	0	1486	1	28	3686	0	1	NA	NA	NA	NA
8/17/18/E18/23/32	14	2	250	56	0	1871	1	56	4291	0	1	NA	NA	NA	NA
8/17/18/E18/23/32	14	3	250	83	0	3576	1	83	4786	0	1	NA	NA	NA	NA
10/17/18/E18/23/31	14	1	0	0	276	7207	138	606	15843	1	0	25.75	0.8196	0.09	NA
10/17/18/E18/23/31	14	2	0	0	193	11607	83	771	16393	1	0	NA	NA	NA	NA
10/17/18/E18/23/31	14	3	0	0	331	12377	1	551	13643	1	0	NA	NA	NA	NA
10/17/18/E18/23/31	14	1	25	0	166	18263	83	358	17328	1	0	NA	NA	NA	NA
10/17/18/E18/23/31	14	2	25	0	193	17493	1	551	19803	1	0	NA	NA	NA	NA
10/17/18/E18/23/31	14	3	25	0	303	18758	1	496	24094	1	0	NA	NA	NA	NA
10/17/18/E18/23/31	14	1	250	0	193	5639	28	276	7647	83	0	NA	NA	NA	NA
10/17/18/E18/23/31	14	2	250	0	166	4786	1	193	7317	56	0	NA	NA	NA	NA
10/17/18/E18/23/31	14	3	250	0	83	6546	1	248	9792	138	0	NA	NA	NA	NA
10/18/E18/23/31/32	14	1	0	0	166	0	28	688	20464	1	221	21.74	0.5405	0	NA
10/18/E18/23/31/32	14	2	0	0	303	0	1	303	23324	1	111	NA	NA	NA	NA
10/18/E18/23/31/32	14	3	0	0	248	0	1	688	19913	1	138	NA	NA	NA	NA
10/18/E18/23/31/32	14	1	25	0	83	0	28	1623	22994	1	963	NA	NA	NA	NA
10/18/E18/23/31/32	14	2	25	0	166	0	56	798	24644	1	56	NA	NA	NA	NA
10/18/E18/23/31/32	14	3	25	0	193	0	83	798	22554	1	606	NA	NA	NA	NA
10/18/E18/23/31/32	14	1	250	0	28	0	1	138	5034	1	56	NA	NA	NA	NA
10/18/E18/23/31/32	14	2	250	0	28	0	1	331	7262	56	56	NA	NA	NA	NA
10/18/E18/23/31/32	14	3	250	0	28	0	1	633	6767	83	193	NA	NA	NA	NA
17/18/E18/23/31/32	14	1	0	0	0	18263	83	1183	21564	1	111	25.51	0.9059	0.01	NA
17/18/E18/23/31/32	14	2	0	0	0	21894	56	936	22224	1	248	NA	NA	NA	NA
17/18/E18/23/31/32	14	3	0	0	0	22416	1	1018	22114	1	83	NA	NA	NA	NA
17/18/E18/23/31/32	14	1	25	0	0	19033	1	633	17218	1	936	NA	NA	NA	NA
17/18/E18/23/31/32	14	2	25	0	0	23434	1	1348	21454	1	303	NA	NA	NA	NA
17/18/E18/23/31/32	14	3	25	0	0	18483	28	661	17603	1	221	NA	NA	NA	NA
17/18/E18/23/31/32	14	1	250	0	0	9352	1	331	11662	221	56	NA	NA	NA	NA
17/18/E18/23/31/32	14	2	250	0	0	10672	1	166	14963	193	193	NA	NA	NA	NA
17/18/E18/23/31/32	14	3	250	0	0	10122	1	358	15183	166	193	NA	NA	NA	NA
8/10/17/18/E18/23/31/32	14	1	0	1	111	10892	1	111	11112	1	28	29.68	1.3262	0.11	NA
8/10/17/18/E18/23/31/32	14	2	0	28	56	13202	1	166	11332	1	83	NA	NA	NA	NA
8/10/17/18/E18/23/31/32	14	3	0	1	111	10342	1	358	10672	1	83	NA	NA	NA	NA
8/10/17/18/E18/23/31/32	14	1	25	83	83	15513	1	386	14193	1	1	NA	NA	NA	NA
8/10/17/18/E18/23/31/32	14	2	25	1	28	15678	1	331	18621	1	1	NA	NA	NA	NA
8/10/17/18/E18/23/31/32	14	3	25	28	1	12102	1	28	15293	1	1	NA	NA	NA	NA
8/10/17/18/E18/23/31/32	14	1	250	83	56	7262	1	138	8142	1	1	NA	NA	NA	NA
8/10/17/18/E18/23/31/32	14	2	250	83	28	5446	1	83	8582	1	1	NA	NA	NA	NA
8/10/17/18/E18/23/31/32	14	3	250	28	28	4071	28	248	5556	56	28	NA	NA	NA	NA
8/10/17/18/E18/31	21	1	0	1	56	3081	111	166	0	1	0	40.65	1.6945	0.39	NA
8/10/17/18/E18/31	21	2	0	1	56	4346	28	138	0	1	0	NA	NA	NA	NA
8/10/17/18/E18/31	21	3	0	28	221	4236	111	386	0	1	0	NA	NA	NA	NA
8/10/17/18/E18/31	21	1	25	193	276	6161	28	193	0	1	0	NA	NA	NA	NA
8/10/17/18/E18/31	21	2	25	166	331	6051	28	166	0	1	0	NA	NA	NA	NA
8/10/17/18/E18/31	21	3	25	28	936	7262	111	28	0	1	0	NA	NA	NA	NA
8/10/17/18/E18/31	21	1	250	111	56	6051	1	331	0	1	0	NA	NA	NA	NA
8/10/17/18/E18/31	21	2	250	166	1	8527	1	193	0	1	0	NA	NA	NA	NA
8/10/17/18/E18/31	21	3	250	83	1	7922	1	28	0	1	0	NA	NA	NA	NA
8/10/18/E18/23/31	21	1	0	138	83	0	56	56	5254	1	0	44.53	1.8812	0.15	NA
8/10/18/E18/23/31	21	2	0	138	138	0	1	138	3163	1	0	NA	NA	NA	NA
8/10/18/E18/23/31	21	3	0	166	56	0	1	276	3686	28	0	NA	NA	NA	NA
8/10/18/E18/23/31	21	1	25	276	1	0	28	83	5061	1	0	NA	NA	NA	NA
8/10/18/E18/23/31	21	2	25	111	1	0	1	1	4126	1	0	NA	NA	NA	NA
8/10/18/E18/23/31	21	3	25	248	28	0	56	83	6051	1	0	NA	NA	NA	NA
8/10/18/E18/23/31	21	1	250	111	28	0	1	28	3686	1	0	NA	NA	NA	NA
8/10/18/E18/23/31	21	2	250	83	28	0	1	138	9517	193	0	NA	NA	NA	NA
8/10/18/E18/23/31	21	3	250	1	28	0	1	28	7702	28	0	NA	NA	NA	NA
8/17/18/E18/23/31	21	1	0	166	0	2888	1	166	3824	1	0	42.96	2.0002	0.51	NA
8/17/18/E18/23/31	21	2	0	111	0	2146	1	83	3246	1	0	NA	NA	NA	NA
8/17/18/E18/23/31	21	3	0	138	0	2338	1	441	3824	1	0	NA	NA	NA	NA
8/17/18/E18/23/31	21	1	25	83	0	3328	1	56	3906	1	0	NA	NA	NA	NA
8/17/18/E18/23/31	21	2	25	166	0	2173	1	56	4099	1	0	NA	NA	NA	NA
8/17/18/E18/23/31	21	3	25	138	0	771	1	83	4099	1	0	NA	NA	NA	NA
8/17/18/E18/23/31	21	1	250	83	0	4181	1	83	5116	1	0	NA	NA	NA	NA
8/17/18/E18/23/31	21	2	250	83	0	4566	1	28	6106	1	0	NA	NA	NA	NA
8/17/18/E18/23/31	21	3	250	56	0	2586	1	56	6436	1	0	NA	NA	NA	NA
8/10/17/E18/23/31	21	1	0	28	111	881	0	193	2613	1	0	43.4	2.0129	0.2	NA
8/10/17/E18/23/31	21	2	0	28	138	1238	0	138	3301	1	0	NA	NA	NA	NA
8/10/17/E18/23/31	21	3	0	28	28	2036	0	166	3108	1	0	NA	NA	NA	NA
8/10/17/E18/23/31	21	1	25	56	1	1046	0	28	2586	1	0	NA	NA	NA	NA
8/10/17/E18/23/31	21	2	25	28	1	2091	0	1	2696	1	0	NA	NA	NA	NA
8/10/17/E18/23/31	21	3	25	28	1	1486	0	56	3521	1	0	NA	NA	NA	NA
8/10/17/E18/23/31	21	1	250	56	56	3851	0	138	7207	1	0	NA	NA	NA	NA
8/10/17/E18/23/31	21	2	250	28	1	2311	0	28	4511	1	0	NA	NA	NA	NA
8/10/17/E18/23/31	21	3	250	56	1	3301	0	83	6106	1	0	NA	NA	NA	NA
8/10/17/E18/23/32	21	1	0	56	138	2751	0	688	4676	0	111	42.51	1.8642	0.026	NA
8/10/17/E18/23/32	21	2	0	28	28	1733	0	716	2338	0	83	NA	NA	NA	NA
8/10/17/E18/23/32	21	3	0	56	83	2036	0	111	3136	0	111	NA	NA	NA	NA
8/10/17/E18/23/32	21	1	25	28	1	2146	0	83	4291	0	28	NA	NA	NA	NA
8/10/17/E18/23/32	21	2	25	28	83	2723	0	111	6464	0	1	NA	NA	NA	NA
8/10/17/E18/23/32	21	3	25	28	1	1238	0	56	4236	0	1	NA	NA	NA	NA
8/10/17/E18/23/32	21	1	250	83	56	4511	0	28	6051	0	1	NA	NA	NA	NA
8/10/17/E18/23/32	21	2	250	28	83	4786	0	166	11222	0	83	NA	NA	NA	NA
8/10/17/E18/23/32	21	3	250	28	1	3741	0	56	9957	0	1	NA	NA	NA	NA
10/17/E18/23/31/32	21	1	0	0	83	15623	0	1266	17933	1	166	28.3	0.7894	0.13	NA
10/17/E18/23/31/32	21	2	0	0	56	12542	0	496	15403	1	193	NA	NA	NA	NA
10/17/E18/23/31/32	21	3	0	0	221	13065	0	633	17603	1	1376	NA	NA	NA	NA
10/17/E18/23/31/32	21	1	25	0	166	12102	0	661	17383	1	276	NA	NA	NA	NA
10/17/E18/23/31/32	21	2	25	0	56	9242	0	963	15073	1	56	NA	NA	NA	NA
10/17/E18/23/31/32	21	3	25	0	83	14303	0	688	18373	1	83	NA	NA	NA	NA
10/17/E18/23/31/32	21	1	250	0	28	11497	0	83	10067	386	111	NA	NA	NA	NA
10/17/E18/23/31/32	21	2	250	0	28	8747	0	138	12322	221	83	NA	NA	NA	NA
10/17/E18/23/31/32	21	3	250	0	28	9792	0	248	10837	193	138	NA	NA	NA	NA
8/17/18/E18/23/32	21	1	0	248	0	3163	1	166	3108	0	28	32.83	1.7105	0.12	NA
8/17/18/E18/23/32	21	2	0	83	0	743	1	276	2146	0	28	NA	NA	NA	NA
8/17/18/E18/23/32	21	3	0	56	0	2558	1	83	3081	0	166	NA	NA	NA	NA
8/17/18/E18/23/32	21	1	25	28	0	3659	28	248	3961	0	56	NA	NA	NA	NA
8/17/18/E18/23/32	21	2	25	138	0	2283	1	111	4126	0	56	NA	NA	NA	NA
8/17/18/E18/23/32	21	3	25	111	0	1321	1	28	3356	0	1	NA	NA	NA	NA
8/17/18/E18/23/32	21	1	250	83	0	3906	1	111	4621	0	28	NA	NA	NA	NA
8/17/18/E18/23/32	21	2	250	28	0	3273	1	56	4346	0	1	NA	NA	NA	NA
8/17/18/E18/23/32	21	3	250	1	0	3053	28	1	3714	0	28	NA	NA	NA	NA
10/17/18/E18/23/31	21	1	0	0	28	13918	28	2091	15843	1	0	27.73	0.4347	0.17	NA
10/17/18/E18/23/31	21	2	0	0	28	14798	28	2008	15568	1	0	NA	NA	NA	NA
10/17/18/E18/23/31	21	3	0	0	193	12102	56	1018	14523	1	0	NA	NA	NA	NA
10/17/18/E18/23/31	21	1	25	0	221	25194	28	963	25524	1	0	NA	NA	NA	NA
10/17/18/E18/23/31	21	2	25	0	221	13753	1	661	13863	1	0	NA	NA	NA	NA
10/17/18/E18/23/31	21	3	25	0	83	24094	1	386	24204	1	0	NA	NA	NA	NA
10/17/18/E18/23/31	21	1	250	0	111	11607	1	633	11497	28	0	NA	NA	NA	NA
10/17/18/E18/23/31	21	2	250	0	111	4896	1	771	9517	1	0	NA	NA	NA	NA
10/17/18/E18/23/31	21	3	250	0	28	15018	1	248	15568	1	0	NA	NA	NA	NA
10/18/E18/23/31/32	21	1	0	0	83	0	1	2228	46758	1	138	33.77	1.0181	0.1	NA
10/18/E18/23/31/32	21	2	0	0	28	0	28	1816	46207	28	83	NA	NA	NA	NA
10/18/E18/23/31/32	21	3	0	0	28	0	1	2531	44007	1	56	NA	NA	NA	NA
10/18/E18/23/31/32	21	1	25	0	56	0	1	1073	50333	1	138	NA	NA	NA	NA
10/18/E18/23/31/32	21	2	25	0	1	0	1	798	49508	1	56	NA	NA	NA	NA
10/18/E18/23/31/32	21	3	25	0	28	0	28	936	54459	1	221	NA	NA	NA	NA
10/18/E18/23/31/32	21	1	250	0	1	0	1	166	16613	28	1	NA	NA	NA	NA
10/18/E18/23/31/32	21	2	250	0	28	0	1	386	11332	56	28	NA	NA	NA	NA
10/18/E18/23/31/32	21	3	250	0	28	0	1	221	12322	56	83	NA	NA	NA	NA
17/18/E18/23/31/32	21	1	0	0	0	17603	28	2091	23764	1	661	28.66	0.5506	0.11	NA
17/18/E18/23/31/32	21	2	0	0	0	20354	28	1816	19473	1	193	NA	NA	NA	NA
17/18/E18/23/31/32	21	3	0	0	0	17053	1	743	17823	1	248	NA	NA	NA	NA
17/18/E18/23/31/32	21	1	25	0	0	15953	1	221	19748	1	56	NA	NA	NA	NA
17/18/E18/23/31/32	21	2	25	0	0	14578	56	1128	18593	1	303	NA	NA	NA	NA
17/18/E18/23/31/32	21	3	25	0	0	16613	56	578	13533	1	28	NA	NA	NA	NA
17/18/E18/23/31/32	21	1	250	0	0	8032	1	358	13202	138	83	NA	NA	NA	NA
17/18/E18/23/31/32	21	2	250	0	0	10232	1	303	11662	111	83	NA	NA	NA	NA
17/18/E18/23/31/32	21	3	250	0	0	10947	1	496	11772	166	166	NA	NA	NA	NA
8/10/17/18/E18/23/31/32	21	1	0	28	28	4346	1	138	2586	1	1	41.78	1.8724	0.25	NA
8/10/17/18/E18/23/31/32	21	2	0	56	28	3053	28	56	2173	1	1	NA	NA	NA	NA
8/10/17/18/E18/23/31/32	21	3	0	1	1	3521	1	221	2998	1	1	NA	NA	NA	NA
8/10/17/18/E18/23/31/32	21	1	25	1	1	3796	1	56	5556	1	1	NA	NA	NA	NA
8/10/17/18/E18/23/31/32	21	2	25	28	1	2283	1	28	3026	1	1	NA	NA	NA	NA
8/10/17/18/E18/23/31/32	21	3	25	56	1	2641	1	83	4346	1	28	NA	NA	NA	NA
8/10/17/18/E18/23/31/32	21	1	250	166	1	11607	1	111	11497	56	1	NA	NA	NA	NA
8/10/17/18/E18/23/31/32	21	2	250	1	28	3631	1	56	9902	28	1	NA	NA	NA	NA
8/10/17/18/E18/23/31/32	21	3	250	56	28	2696	1	83	6712	28	1	NA	NA	NA	NA
8/10/18/31	14	1	0	386	6904	0	56	0	0	1431	0	26.6	0.0781	0.56	NA
8/10/18/31	14	2	0	331	4154	0	56	0	0	578	0	NA	NA	NA	NA
8/10/18/31	14	3	0	441	7647	0	138	0	0	1211	0	NA	NA	NA	NA
8/10/18/31	14	1	25	413	3879	0	111	0	0	991	0	NA	NA	NA	NA
8/10/18/31	14	2	25	716	4676	0	28	0	0	2091	0	NA	NA	NA	NA
8/10/18/31	14	3	25	578	4071	0	111	0	0	56	0	NA	NA	NA	NA
8/10/18/31	14	1	250	111	56	0	1	0	0	166	0	NA	NA	NA	NA
8/10/18/31	14	2	250	166	28	0	1	0	0	28	0	NA	NA	NA	NA
8/10/18/31	14	3	250	166	1	0	1	0	0	28	0	NA	NA	NA	NA
10/17/18/31	14	1	0	0	331	18373	28	0	0	1	0	28.06	1.4125	0.26	NA
10/17/18/31	14	2	0	0	221	12322	1	0	0	1	0	NA	NA	NA	NA
10/17/18/31	14	3	0	0	413	19253	28	0	0	1	0	NA	NA	NA	NA
10/17/18/31	14	1	25	0	303	16063	28	0	0	1	0	NA	NA	NA	NA
10/17/18/31	14	2	25	0	386	13423	28	0	0	56	0	NA	NA	NA	NA
10/17/18/31	14	3	25	0	386	15513	56	0	0	56	0	NA	NA	NA	NA
10/17/18/31	14	1	250	0	138	1788	1	0	0	221	0	NA	NA	NA	NA
10/17/18/31	14	2	250	0	28	2476	1	0	0	138	0	NA	NA	NA	NA
10/17/18/31	14	3	250	0	111	3824	1	0	0	193	0	NA	NA	NA	NA
8/E18/23/32	14	1	0	166	0	0	0	331	11717	0	166	22.79	0.043	0.14	NA
8/E18/23/32	14	2	0	56	0	0	0	331	14440	0	193	NA	NA	NA	NA
8/E18/23/32	14	3	0	111	0	0	0	221	13643	0	193	NA	NA	NA	NA
8/E18/23/32	14	1	25	248	0	0	0	111	8912	0	28	NA	NA	NA	NA
8/E18/23/32	14	2	25	303	0	0	0	303	12130	0	358	NA	NA	NA	NA
8/E18/23/32	14	3	25	193	0	0	0	28	14908	0	83	NA	NA	NA	NA
8/E18/23/32	14	1	250	28	0	0	0	358	3576	0	1	NA	NA	NA	NA
8/E18/23/32	14	2	250	56	0	0	0	166	2531	0	1	NA	NA	NA	NA
8/E18/23/32	14	3	250	83	0	0	0	881	5116	0	111	NA	NA	NA	NA
8/17/E18/23	14	1	0	83	0	15128	0	221	16118	0	0	34.94	1.4232	0.17	NA
8/17/E18/23	14	2	0	111	0	16338	0	826	14578	0	0	NA	NA	NA	NA
8/17/E18/23	14	3	0	56	0	18428	0	358	12762	0	0	NA	NA	NA	NA
8/17/E18/23	14	1	25	56	0	15953	0	358	15018	0	0	NA	NA	NA	NA
8/17/E18/23	14	2	25	83	0	11002	0	276	5336	0	0	NA	NA	NA	NA
8/17/E18/23	14	3	25	28	0	14028	0	688	10122	0	0	NA	NA	NA	NA
8/17/E18/23	14	1	250	138	0	3989	0	661	1843	0	0	NA	NA	NA	NA
8/17/E18/23	14	2	250	138	0	2256	0	331	1376	0	0	NA	NA	NA	NA
8/17/E18/23	14	3	250	56	0	4704	0	276	2283	0	0	NA	NA	NA	NA
17/E18/31/32	14	1	0	0	0	13202	0	4951	0	1	2586	15.38	0.1449	0.26	NA
17/E18/31/32	14	2	0	0	0	14413	0	4346	0	28	1101	NA	NA	NA	NA
17/E18/31/32	14	3	0	0	0	12652	0	6134	0	1	2586	NA	NA	NA	NA
17/E18/31/32	14	1	25	0	0	13423	0	5391	0	1	551	NA	NA	NA	NA
17/E18/31/32	14	2	25	0	0	21454	0	4869	0	1	1293	NA	NA	NA	NA
17/E18/31/32	14	3	25	0	0	20574	0	3961	0	1	2228	NA	NA	NA	NA
17/E18/31/32	14	1	250	0	0	8637	0	1596	0	853	138	NA	NA	NA	NA
17/E18/31/32	14	2	250	0	0	2916	0	1128	0	276	1	NA	NA	NA	NA
17/E18/31/32	14	3	250	0	0	5941	0	881	0	358	138	NA	NA	NA	NA
8/10/17/23	14	1	0	28	83	10672	0	0	16613	0	0	34.98	1.4011	0.18	NA
8/10/17/23	14	2	0	56	166	10782	0	0	20024	0	0	NA	NA	NA	NA
8/10/17/23	14	3	0	83	221	14633	0	0	19143	0	0	NA	NA	NA	NA
8/10/17/23	14	1	25	111	303	16393	0	0	22939	0	0	NA	NA	NA	NA
8/10/17/23	14	2	25	56	138	15073	0	0	25304	0	0	NA	NA	NA	NA
8/10/17/23	14	3	25	28	83	16613	0	0	23104	0	0	NA	NA	NA	NA
8/10/17/23	14	1	250	221	56	8032	0	0	12487	0	0	NA	NA	NA	NA
8/10/17/23	14	2	250	111	56	10342	0	0	13285	0	0	NA	NA	NA	NA
8/10/17/23	14	3	250	166	28	9572	0	0	9847	0	0	NA	NA	NA	NA
10/17/18/E18	14	1	0	0	221	9407	1073	716	0	0	0	23.6	0.1569	0.22	NA
10/17/18/E18	14	2	0	0	83	10947	1403	1156	0	0	0	NA	NA	NA	NA
10/17/18/E18	14	3	0	0	331	9847	991	331	0	0	0	NA	NA	NA	NA
10/17/18/E18	14	1	25	0	303	13863	1321	908	0	0	0	NA	NA	NA	NA
10/17/18/E18	14	2	25	0	276	10122	1238	523	0	0	0	NA	NA	NA	NA
10/17/18/E18	14	3	25	0	276	7372	1403	468	0	0	0	NA	NA	NA	NA
10/17/18/E18	14	1	250	0	28	3521	193	221	0	0	0	NA	NA	NA	NA
10/17/18/E18	14	2	250	0	28	6051	221	551	0	0	0	NA	NA	NA	NA
10/17/18/E18	14	3	250	0	1	8747	111	276	0	0	0	NA	NA	NA	NA
10/18/E18/23	14	1	0	0	276	0	28	826	22224	0	0	26.96	0.9374	0.2	NA
10/18/E18/23	14	2	0	0	248	0	1	633	23874	0	0	NA	NA	NA	NA
10/18/E18/23	14	3	0	0	331	0	1	798	30585	0	0	NA	NA	NA	NA
10/18/E18/23	14	1	25	0	633	0	56	881	31685	0	0	NA	NA	NA	NA
10/18/E18/23	14	2	25	0	358	0	56	221	22664	0	0	NA	NA	NA	NA
10/18/E18/23	14	3	25	0	276	0	28	303	28385	0	0	NA	NA	NA	NA
10/18/E18/23	14	1	250	0	28	0	1	276	6712	0	0	NA	NA	NA	NA
10/18/E18/23	14	2	250	0	56	0	1	248	4951	0	0	NA	NA	NA	NA
10/18/E18/23	14	3	250	0	56	0	28	413	5749	0	0	NA	NA	NA	NA
17/18/E18/32	14	1	0	0	0	21014	56	3439	0	0	1073	23	0.4574	0.36	NA
17/18/E18/32	14	2	0	0	0	17603	56	5831	0	0	1376	NA	NA	NA	NA
17/18/E18/32	14	3	0	0	0	15403	83	6381	0	0	1651	NA	NA	NA	NA
17/18/E18/32	14	1	25	0	0	165025	56	4099	0	0	1293	NA	NA	NA	NA
17/18/E18/32	14	2	25	0	0	20464	56	5006	0	0	1266	NA	NA	NA	NA
17/18/E18/32	14	3	25	0	0	18703	28	6216	0	0	1348	NA	NA	NA	NA
17/18/E18/32	14	1	250	0	0	4896	1	936	0	0	56	NA	NA	NA	NA
17/18/E18/32	14	2	250	0	0	8197	1	661	0	0	83	NA	NA	NA	NA
17/18/E18/32	14	3	250	0	0	5446	1	1183	0	0	56	NA	NA	NA	NA
8/10/18/32	14	1	0	276	358	0	1	0	0	0	12652	1.78	0.0624	0.07	NA
8/10/18/32	14	2	0	83	413	0	1	0	0	0	12762	NA	NA	NA	NA
8/10/18/32	14	3	0	193	303	0	1	0	0	0	11882	NA	NA	NA	NA
8/10/18/32	14	1	25	468	166	0	28	0	0	0	13312	NA	NA	NA	NA
8/10/18/32	14	2	25	606	441	0	28	0	0	0	8032	NA	NA	NA	NA
8/10/18/32	14	3	25	413	193	0	111	0	0	0	11332	NA	NA	NA	NA
8/10/18/32	14	1	250	193	1	0	1	0	0	0	56	NA	NA	NA	NA
8/10/18/32	14	2	250	248	1	0	1	0	0	0	1	NA	NA	NA	NA
8/10/18/32	14	3	250	248	1	0	1	0	0	0	1	NA	NA	NA	NA
